# Supplementary material for: MicroRNA signatures in vitreous humour and plasma of patients with exudative AMD
Source: Oncotarget. 2016 Mar 22;7(15):19171–84. doi: 10.18632/oncotarget.8280 (PMC4991373; doi:10.18632/oncotarget.8280)
Supplement: Supplementary file 2 [file oncotarget-07-19171-s002.xlsx]

## Sheet: Table_S1
Table S1. Regions Encoding miRNA Targets and Region-Resident DNA Sequence Variants
hsa-miR-146a-5p
Genomic Location (strand)	Length	Associated Gene		HGNC Symbol	Resident SNPs		SNP Positions in Chromosome (Ensembl v 80, GRCh38.p2)
1:50440053-50440077(-1)	25	ENSG00000185104		FAF1	2		50440068, 50440074
1:184620016-184620037(1)	22	ENSG00000116667		C1orf21	0
1:184620780-184620807(1)	28	ENSG00000116667		C1orf21	0
1:184620900-184620918(1)	19	ENSG00000116667		C1orf21	2		184620913, 184620916
1:184621683-184621701(1)	19	ENSG00000116667		C1orf21	0
1:184623316-184623338(1)	23	ENSG00000116667		C1orf21	1		184623335
1:184624208-184624232(1)	25	ENSG00000116667		C1orf21	0
1:184625360-184625379(1)	20	ENSG00000116667		C1orf21	0
2:182130148-182130165(1)	18	ENSG00000150722		PPP1R1C	0
2:182130459-182130471(1)	13	ENSG00000150722		PPP1R1C	0
3:45902236-45902258(1)	23	ENSG00000173585		CCR9	2		45902245, 45902253
3:45902432-45902453(1)	22	ENSG00000173585		CCR9	3		45902433, 45902439, 45902448
3:119524502-119524523(-1)	22	ENSG00000121594		CD80	2		119524503, 119524523
3:119524942-119524960(-1)	19	ENSG00000121594		CD80	1		119524951
3:119525167-119525189(-1)	23	ENSG00000121594		CD80	2		119525176, 119525186
3:122120085-122120105(1)	21	ENSG00000114013		CD86	0
4:102606614-102606640(1)	27	ENSG00000109320		NFKB1	2		102606626, 102606632
4:121816913-121816926(-1)	14	ENSG00000145386		CCNA2	0
6:36686065-36686075(1)	11	ENSG00000124762		CDKN1A	0
7:55206515-55206543(1)	29	ENSG00000146648		EGFR	1		55206526
7:55208160-55208175(1)	16	ENSG00000146648		EGFR	0
7:55208790-55208816(1)	27	ENSG00000146648		EGFR	0
7:55208860-55208878(1)	19	ENSG00000146648		EGFR	1		55208878
7:55209750-55209774(1)	25	ENSG00000146648		EGFR	0
7:55210578-55210603(1)	26	ENSG00000146648		EGFR	1		55210594
7:55210671-55210685(1)	15	ENSG00000146648		EGFR	1		55210674
7:93130235-93130256(-1)	22	ENSG00000177409		SAMD9L	0
7:93130395-93130421(-1)	27	ENSG00000177409		SAMD9L	3		93130408, 93130411, 93130414
7:93130421-93130446(-1)	26	ENSG00000177409		SAMD9L	0
7:93131145-93131164(-1)	20	ENSG00000177409		SAMD9L	1		93131147
7:150573777-150573803(1)	27	ENSG00000133574		GIMAP4	1		150573790
9:124810827-124810845(1)	19	ENSG00000185585		OLFML2A	4		124810829, 124810829, 124810830, 124810830, 124810831
9:124814340-124814364(1)	25	ENSG00000185585		OLFML2A	1		124814343
10:89012032-89012059(1)	28	ENSG00000026103		FAS	2		89012037, 89012043
10:89015136-89015151(1)	16	ENSG00000026103		FAS	0
10:89339212-89339230(1)	19	ENSG00000119917		IFIT3	1		89339227
10:89340582-89340595(1)	14	ENSG00000119917		IFIT3	2		89340583, 89340588
10:89340670-89340696(1)	27	ENSG00000119917		IFIT3	1		89340681
10:89418682-89418700(1)	19	ENSG00000152778		IFIT5	0
10:89418942-89418958(1)	17	ENSG00000152778		IFIT5	1		89418946
10:89419348-89419361(1)	14	ENSG00000152778		IFIT5	5		89419358, 89419360, 89419361, 89419361, 89419361
10:89420009-89420014(1)	6	ENSG00000152778		IFIT5	0
11:5709534-5709560(1)	27	ENSG00000132274		TRIM22	1		5709552
11:36488559-36488577(-1)	19	ENSG00000175104		TRAF6	2		36488575, 36488576
11:36489293-36489317(-1)	25	ENSG00000175104		TRAF6	2		36489294, 36489310
11:36489358-36489379(-1)	22	ENSG00000175104		TRAF6	0
11:36489773-36489796(-1)	24	ENSG00000175104		TRAF6	0
11:62593298-62593319(-1)	22	ENSG00000149480		MTA2	1		62593301
11:67043656-67043681(1)	26	ENSG00000173227		SYT12	5		67043668, 67043670, 67043676, 67043680, 67043681
11:67049333-67049354(1)	22	ENSG00000173227		SYT12	2		67049347, 67049353
11:67049971-67049990(1)	20	ENSG00000173227		SYT12	3		67049975, 67049976, 67049987
11:70206515-70206533(1)	19	ENSG00000168040		FADD	0
12:83133321-83133342(1)	22	ENSG00000179104		TMTC2	0
12:83133481-83133498(1)	18	ENSG00000179104		TMTC2	0
12:83133559-83133587(1)	29	ENSG00000179104		TMTC2	0
12:121033713-121033736(-1)	24	ENSG00000135114		OASL	4		121033720, 121033729, 121033731, 121033732
13:29026262-29026289(1)	28	ENSG00000132938		MTUS2	2		29026267, 29026278
13:32356576-32356602(1)	27	ENSG00000139618		BRCA2	13		32356577, 32356585, 32356585, 32356586, 32356588, 32356588, 32356590, 32356593, 32356594, 32356595, 32356597, 32356598, 32356602
13:42887634-42887652(-1)	19	ENSG00000133106		EPSTI1	0
13:42888121-42888141(-1)	21	ENSG00000133106		EPSTI1	1		42888137
13:101717966-101717986(1)	21	ENSG00000198542		ITGBL1	1		101717971
15:79970991-79971014(-1)	24	ENSG00000140379		BCL2A1	3		79970997, 79970998, 79971003
17:43091812-43091838(-1)	27	ENSG00000012048		BRCA1	35		43091813, 43091813, 43091814, 43091814, 43091814, 43091815, 43091816, 43091816, 43091817, 43091818, 43091818, 43091818, 43091818
							43091818, 43091820, 43091821, 43091821, 43091823, 43091823, 43091824, 43091824, 43091824, 43091824, 43091827, 43091827, 43091827
							43091827, 43091832, 43091832, 43091832, 43091833, 43091833, 43091833, 43091837, 43091838
18:20948944-20948969(-1)	26	ENSG00000067900		ROCK1	2		20948959, 20948962
18:20949237-20949264(-1)	28	ENSG00000067900		ROCK1	0
18:20949547-20949568(-1)	22	ENSG00000067900		ROCK1	1		20949551
18:20949843-20949861(-1)	19	ENSG00000067900		ROCK1	1		20949846
18:20953734-20953756(-1)	23	ENSG00000067900		ROCK1	2		20953741, 20953742
18:24357239-24357261(-1)	23	ENSG00000141447		OSBPL1A	0
18:24358501-24358511(-1)	11	ENSG00000141447		OSBPL1A	0
18:24366892-24366908(-1)	17	ENSG00000141447		OSBPL1A	2		24366895, 24366897
20:10306241-10306261(1)	21	ENSG00000132639		SNAP25	2		10306242, 10306254
20:10306354-10306373(1)	20	ENSG00000132639		SNAP25	0
21:41395773-41395785(1)	13	ENSG00000183486		MX2	0
21:41397613-41397619(1)	7	ENSG00000183486		MX2	1		41397616
X:136660023-136660040(1)	18	ENSG00000102245		CD40LG	0
X:136660076-136660092(1)	17	ENSG00000102245		CD40LG	1		136660078
X:136660165-136660185(1)	21	ENSG00000102245		CD40LG	0
X:154011796-154011815(-1)	20	ENSG00000184216		IRAK1	0
X:154011812-154011837(-1)	26	ENSG00000184216		IRAK1	1		154011829
hsa-miR-106b-5p
Genomic Location (strand)	Length	Associated Gene		HGNC Symbol	Resident SNPs		SNP Positions in Chromosome (Ensembl v 80, GRCh38.p2)
1:6221527-6221549(-1)	23	ENSG00000116237		ICMT	0
1:9929308-9929330(-1)	23	ENSG00000162441		LZIC	0
1:24841293-24841321(1)	29	ENSG00000169504		CLIC4	1		24841314
1:27907223-27907244(-1)	22	ENSG00000117748		RPA2	2		27907224, 27907225
1:35919983-35920010(1)	28	ENSG00000092847		AGO1	0
1:35920591-35920611(1)	21	ENSG00000092847		AGO1	0
1:35921508-35921535(1)	28	ENSG00000092847		AGO1	1		35921531
1:35923589-35923601(1)	13	ENSG00000092847		AGO1	1		35923595
1:35924016-35924035(1)	20	ENSG00000092847		AGO1	0
1:35926179-35926200(1)	22	ENSG00000092847		AGO1	1		35926200
1:45627780-45627803(-1)	24	ENSG00000159592		GPBP1L1	1		45627797
1:46676696-46676712(-1)	17	ENSG00000159658		EFCAB14	0
1:46676732-46676752(-1)	21	ENSG00000159658		EFCAB14	0
1:46678071-46678098(-1)	28	ENSG00000159658		EFCAB14	0
1:46678071-46678096(-1)	26	ENSG00000159658		EFCAB14	1		46678077
1:64833266-64833290(-1)	25	ENSG00000162434		JAK1	1		64833288
1:64833734-64833747(-1)	14	ENSG00000162434		JAK1	1		64833745
1:64834570-64834590(-1)	21	ENSG00000162434		JAK1	1		64834590
1:67412472-67412499(-1)	28	ENSG00000142864		SERBP1	0
1:68476430-68476443(-1)	14	ENSG00000024526		DEPDC1	2		68476434, 68476435
1:109598959-109598978(1)	20	ENSG00000065135		GNAI3	1		109598968
1:145992651-145992679(-1)	29	ENSG00000265972		TXNIP	1		145992670
1:151176936-151176960(-1)	25	ENSG00000163159		VPS72	1		151176938
1:156737309-156737329(-1)	21	ENSG00000143314		MRPL24	0
1:180278203-180278219(1)	17	ENSG00000121454		LHX4	0
1:184794607-184794631(-1)	25	ENSG00000135842		FAM129A	1		184794615
1:201408468-201408492(-1)	25	ENSG00000159173		TNNI1	1		201408481
1:204405102-204405121(-1)	20	ENSG00000158615		PPP1R15B	1		204405105
1:211573133-211573152(-1)	20	ENSG00000170385		SLC30A1	0
1:225984876-225984899(-1)	24	ENSG00000143751		SDE2	0
1:236208508-236208526(1)	19	ENSG00000077585		GPR137B	0
1:244055484-244055505(1)	22	ENSG00000179456		ZBTB18	1		244055496
1:244708943-244708953(1)	11	ENSG00000121644		DESI2	1		244708950
2:10129754-10129770(1)	17	ENSG00000171848		RRM2	0
2:27026710-27026731(1)	22	ENSG00000084764		MAPRE3	4		27026723, 27026724, 27026726, 27026730
2:27664455-27664480(1)	26	ENSG00000163798		SLC4A1AP	0
2:47806917-47806939(1)	23	ENSG00000116062		MSH6	2		47806917, 47806922
2:54987549-54987574(-1)	26	ENSG00000115310		RTN4	0
2:64459495-64459519(1)	25	ENSG00000119862		LGALSL	0
2:69325494-69325522(-1)	29	ENSG00000198380		GFPT1	1		69325516
2:74159105-74159125(-1)	21	ENSG00000114978		MOB1A	1		74159121
2:96360596-96360617(1)	22	ENSG00000121152		NCAPH	0
2:109617258-109617284(1)	27	ENSG00000198142		SOWAHC	0
2:111168333-111168361(1)	29	ENSG00000153094		BCL2L11	1		111168355
2:131148855-131148874(1)	20	ENSG00000115762		PLEKHB2	0
2:150469614-150469638(-1)	25	ENSG00000115963		RND3	0
2:177230697-177230719(-1)	23	ENSG00000116044		NFE2L2	2		177230697, 177230703
2:221425970-221425990(-1)	21	ENSG00000116106		EPHA4	2		221425977, 221425984
2:231460243-231460271(-1)	29	ENSG00000115053		NCL	3		231460243, 231460244, 231460269
3:3781586-3781613(-1)	28	ENSG00000144455		SUMF1	1		3781606
3:20140286-20140295(1)	10	ENSG00000114166		KAT2B	2		20140289, 20140294
3:20152634-20152651(1)	18	ENSG00000114166		KAT2B	1		20152642
3:23887644-23887668(1)	25	ENSG00000170142		UBE2E1	2		23887651, 23887657
3:27379292-27379313(-1)	22	ENSG00000033867		SLC4A7	0
3:30691858-30691874(1)	17	ENSG00000163513		TGFBR2	1		30691864
3:43718649-43718670(1)	22	ENSG00000011198		ABHD5	0
3:94053541-94053568(1)	28	ENSG00000169379		ARL13B	0
3:94053582-94053596(1)	15	ENSG00000169379		ARL13B	1		94053593
3:94054086-94054106(1)	21	ENSG00000169379		ARL13B	1		94054090
3:94054616-94054642(1)	27	ENSG00000169379		ARL13B	1		94054641
3:94054686-94054699(1)	14	ENSG00000169379		ARL13B	1		94054695
3:94054713-94054731(1)	19	ENSG00000169379		ARL13B	0
3:101594245-101594264(1)	20	ENSG00000081154		PCNP	0
3:101765773-101765794(1)	22	ENSG00000182504		CEP97	2		101765780, 101765785
3:122425032-122425053(-1)	22	ENSG00000114030		KPNA1	1		122425037
3:140979866-140979893(1)	28	ENSG00000114120		SLC25A36	0
3:142712457-142712473(1)	17	ENSG00000120756		PLS1	0
3:142712629-142712644(1)	16	ENSG00000120756		PLS1	0
3:142712822-142712836(1)	15	ENSG00000120756		PLS1	0
3:142713281-142713307(1)	27	ENSG00000120756		PLS1	0
3:142713587-142713610(1)	24	ENSG00000120756		PLS1	0
3:150411151-150411169(1)	19	ENSG00000196428		TSC22D2	0
3:160431744-160431763(1)	20	ENSG00000113810		SMC4	2		160431746, 160431751
3:170888622-170888639(-1)	18	ENSG00000163577		EIF5A2	1		170888636
3:170888706-170888731(-1)	26	ENSG00000163577		EIF5A2	0
3:170888962-170888984(-1)	23	ENSG00000163577		EIF5A2	0
3:170889174-170889191(-1)	18	ENSG00000163577		EIF5A2	1		170889184
3:170890259-170890285(-1)	27	ENSG00000163577		EIF5A2	2		170890272, 170890278
3:170890932-170890953(-1)	22	ENSG00000163577		EIF5A2	1		170890942
3:170891459-170891484(-1)	26	ENSG00000163577		EIF5A2	0
3:170891513-170891534(-1)	22	ENSG00000163577		EIF5A2	0
3:170891991-170892013(-1)	23	ENSG00000163577		EIF5A2	0
3:170892908-170892925(-1)	18	ENSG00000163577		EIF5A2	0
3:172398179-172398196(1)	18	ENSG00000075420		FNDC3B	0
3:186789878-186789895(1)	18	ENSG00000156976		EIF4A2	2		186789886, 186789889
4:2741702-2741718(-1)	17	ENSG00000168884		TNIP2	1		2741706
4:15605661-15605681(-1)	21	ENSG00000118564		FBXL5	1		15605671
4:26434135-26434156(1)	22	ENSG00000168214		RBPJ	0
4:38700591-38700617(1)	27	ENSG00000109787		KLF3	0
4:44705435-44705453(-1)	19	ENSG00000163281		GNPDA2	2		44705436, 44705447
4:52591159-52591174(-1)	16	ENSG00000109189		USP46	0
4:52591510-52591524(-1)	15	ENSG00000109189		USP46	0
4:52592551-52592575(-1)	25	ENSG00000109189		USP46	1		52592570
4:52592856-52592881(-1)	26	ENSG00000109189		USP46	1		52592875
4:52593267-52593287(-1)	21	ENSG00000109189		USP46	1		52593278
4:52593953-52593977(-1)	25	ENSG00000109189		USP46	2		52593960, 52593967
4:52594266-52594287(-1)	22	ENSG00000109189		USP46	0
4:52595043-52595059(-1)	17	ENSG00000109189		USP46	0
4:52595249-52595260(-1)	12	ENSG00000109189		USP46	0
4:52595845-52595869(-1)	25	ENSG00000109189		USP46	1		52595863
4:52596145-52596173(-1)	29	ENSG00000109189		USP46	0
4:52596413-52596440(-1)	28	ENSG00000109189		USP46	1		52596436
4:55429369-55429394(-1)	26	ENSG00000134852		CLOCK	0
4:55429738-55429764(-1)	27	ENSG00000134852		CLOCK	1		55429754
4:55429900-55429928(-1)	29	ENSG00000134852		CLOCK	1		55429915
4:55431102-55431124(-1)	23	ENSG00000134852		CLOCK	0
4:55431157-55431167(-1)	11	ENSG00000134852		CLOCK	0
4:55431323-55431342(-1)	20	ENSG00000134852		CLOCK	1		55431332
4:55431730-55431750(-1)	21	ENSG00000134852		CLOCK	0
4:55432448-55432466(-1)	19	ENSG00000134852		CLOCK	0
4:55434340-55434367(-1)	28	ENSG00000134852		CLOCK	0
4:55434687-55434701(-1)	15	ENSG00000134852		CLOCK	0
4:68670564-68670592(-1)	29	ENSG00000196620		UGT2B15	2		68670566, 68670576
4:73455682-73455703(1)	22	ENSG00000081051		AFP	0
4:75516867-75516890(1)	24	ENSG00000174796		THAP6	2		75516879, 75516888
4:75527606-75527622(1)	17	ENSG00000174796		THAP6	1		75527608
4:75527853-75527870(1)	18	ENSG00000174796		THAP6	1		75527857
4:75527934-75527959(1)	26	ENSG00000174796		THAP6	1		75527939
4:75528789-75528807(1)	19	ENSG00000174796		THAP6	0
4:75529352-75529374(1)	23	ENSG00000174796		THAP6	0
4:75529696-75529720(1)	25	ENSG00000174796		THAP6	0
4:88075813-88075833(1)	21	ENSG00000118762		PKD2	1		88075823
4:88075826-88075854(1)	29	ENSG00000118762		PKD2	2		88075832, 88075849
4:88076726-88076744(1)	19	ENSG00000118762		PKD2	0
4:88077727-88077748(1)	22	ENSG00000118762		PKD2	0
4:105275521-105275546(1)	26	ENSG00000168769		TET2	1		105275541
4:140621068-140621086(-1)	19	ENSG00000109436		TBC1D9	1		140621082
4:140621136-140621152(-1)	17	ENSG00000109436		TBC1D9	0
4:140621708-140621736(-1)	29	ENSG00000109436		TBC1D9	0
4:140677058-140677070(-1)	13	ENSG00000109436		TBC1D9	0
4:153703887-153703900(1)	14	ENSG00000137462		TLR2	0
4:153705635-153705650(1)	16	ENSG00000137462		TLR2	0
4:175633117-175633136(-1)	20	ENSG00000150625		GPM6A	1		175633122
4:175633953-175633976(-1)	24	ENSG00000150625		GPM6A	2		175633969, 175633974
5:32124973-32124999(-1)	27	ENSG00000113384		GOLPH3	0
5:34925509-34925531(1)	23	ENSG00000113460		BRIX1	0
5:65666049-65666065(-1)	17	ENSG00000197860		SGTB	0
5:69175447-69175471(1)	25	ENSG00000134057		CCNB1	3		69175448, 69175457, 69175471
5:72195592-72195620(1)	29	ENSG00000131711		MAP1B	3		72195593, 72195608, 72195609
5:83056193-83056221(-1)	29	ENSG00000174695		TMEM167A	2		83056201, 83056215
5:115522838-115522854(-1)	17	ENSG00000145780		FEM1C	0
5:136178308-136178334(1)	27	ENSG00000113658		SMAD5	1		136178329
5:140117349-140117368(1)	20	ENSG00000185129		PURA	0
5:149494872-149494893(-1)	22	ENSG00000113712		CSNK1A1	0
5:150710585-150710607(-1)	23	ENSG00000132912		DCTN4	2		150710602, 150710606
5:163517990-163518011(1)	22	ENSG00000038274		MAT2B	1		163517991
5:163518291-163518317(1)	27	ENSG00000038274		MAT2B	1		163518295
5:163518408-163518421(1)	14	ENSG00000038274		MAT2B	1		163518415
5:163518814-163518833(1)	20	ENSG00000038274		MAT2B	0
6:1395517-1395540(1)	24	ENSG00000137273		FOXF2	0
6:1612834-1612859(1)	26	ENSG00000054598		FOXC1	1		1612841
6:26452391-26452407(1)	17	ENSG00000111801		BTN3A3	3		26452391, 26452392, 26452394
6:26452489-26452517(1)	29	ENSG00000111801		BTN3A3	0
6:31536536-31536552(-1)	17	ENSG00000198563		DDX39B	0
6:31829910-31829936(1)	27	ENSG00000204388		HSPA1B	0
6:36686248-36686275(1)	28	ENSG00000124762		CDKN1A	0
6:36686935-36686955(1)	21	ENSG00000124762		CDKN1A	0
6:36687315-36687332(1)	18	ENSG00000124762		CDKN1A	0
6:38676034-38676056(-1)	23	ENSG00000124767		GLO1	0
6:43019139-43019165(1)	27	ENSG00000124702		KLHDC3	1		43019164
6:46144531-46144557(1)	27	ENSG00000001561		ENPP4	1		46144545
6:49492382-49492404(1)	23	ENSG00000031691		CENPQ	0
6:89367747-89367767(-1)	21	ENSG00000025039		RRAGD	2		89367747, 89367750
6:96797948-96797969(-1)	22	ENSG00000112218		GPR63	1		96797958
6:108042671-108042689(-1)	19	ENSG00000081087		OSTM1	0
6:108043062-108043077(-1)	16	ENSG00000081087		OSTM1	0
6:108043331-108043343(-1)	13	ENSG00000081087		OSTM1	0
6:108043986-108044011(-1)	26	ENSG00000081087		OSTM1	0
6:116278225-116278247(-1)	23	ENSG00000189241		TSPYL1	0
6:125815327-125815342(1)	16	ENSG00000111912		NCOA7	0
6:148551756-148551771(1)	16	ENSG00000111961		SASH1	1		148551762
6:158511118-158511140(1)	23	ENSG00000130338		TULP4	1		158511123
6:159755660-159755687(1)	28	ENSG00000146457		WTAP	0
7:26196413-26196432(-1)	20	ENSG00000122566		HNRNPA2B1	2		26196414, 26196423
7:26212374-26212391(1)	18	ENSG00000122565		CBX3	0
7:44876374-44876400(-1)	27	ENSG00000146676		PURB	1		44876384
7:47978444-47978463(-1)	20	ENSG00000136273		HUS1	0
7:74121942-74121967(1)	26	ENSG00000106683		LIMK1	0
7:74122312-74122328(1)	17	ENSG00000106683		LIMK1	0
7:74122359-74122384(1)	26	ENSG00000106683		LIMK1	0
7:87398921-87398934(1)	14	ENSG00000005469		CROT	0
7:87399014-87399040(1)	27	ENSG00000005469		CROT	0
7:87399212-87399233(1)	22	ENSG00000005469		CROT	0
7:95405360-95405377(-1)	18	ENSG00000105854		PON2	1		95405372
7:95412323-95412344(-1)	22	ENSG00000105854		PON2	0
7:98192456-98192472(1)	17	ENSG00000164715		LMTK2	1		98192462
7:100681545-100681561(-1)	17	ENSG00000146830		GIGYF1	0
7:108574280-108574299(1)	20	ENSG00000128590		DNAJB9	0
7:135388195-135388214(-1)	20	ENSG00000080802		CNOT4	1		135388213
7:139301496-139301522(1)	27	ENSG00000157741		UBN2	0
8:22421363-22421381(1)	19	ENSG00000104635		SLC39A14	0
8:47971441-47971460(1)	20	ENSG00000104738		MCM4	2		47971454, 47971459
8:53226017-53226031(-1)	15	ENSG00000082556		OPRK1	1		53226031
8:54627893-54627914(1)	22	ENSG00000104237		RP1	2		54627907, 54627912
8:91955439-91955455(-1)	17	ENSG00000079102		RUNX1T1	0
8:91955727-91955745(-1)	19	ENSG00000079102		RUNX1T1	0
8:91958584-91958600(-1)	17	ENSG00000079102		RUNX1T1	1		91958598
8:91959322-91959335(-1)	14	ENSG00000079102		RUNX1T1	0
8:93732814-93732835(-1)	22	ENSG00000183808		RBM12B	2		93732822, 93732830
8:97725515-97725534(1)	20	ENSG00000147649		MTDH	1		97725521
8:100177854-100177860(1)	7	ENSG00000104450		SPAG1	2		100177856, 100177859
8:100241617-100241639(1)	23	ENSG00000104450		SPAG1	0
8:109574599-109574614(-1)	16	ENSG00000147642		SYBU	0
8:123320792-123320809(-1)	18	ENSG00000156802		ATAD2	0
8:123359260-123359279(-1)	20	ENSG00000156802		ATAD2	2		123359274, 123359276
8:123361579-123361600(-1)	22	ENSG00000156802		ATAD2	1		123361579
8:140562529-140562554(-1)	26	ENSG00000123908		AGO2	2		140562539, 140562546
9:2654116-2654143(1)	28	ENSG00000147852		VLDLR	0
9:4706169-4706187(1)	19	ENSG00000106993		CDC37L1	0
9:4706178-4706205(1)	28	ENSG00000106993		CDC37L1	1		4706194
9:4706761-4706785(1)	25	ENSG00000106993		CDC37L1	0
9:21333484-21333490(-1)	7	ENSG00000198642		KLHL9	0
9:74947264-74947279(-1)	16	ENSG00000135045		C9orf40	0
9:74947296-74947321(-1)	26	ENSG00000135045		C9orf40	1		74947316
9:92713107-92713127(-1)	21	ENSG00000185963		BICD2	0
9:109015805-109015824(-1)	20	ENSG00000106771		TMEM245	0
9:109016523-109016535(-1)	13	ENSG00000106771		TMEM245	1		109016532
9:109018053-109018080(-1)	28	ENSG00000106771		TMEM245	1		109018065
9:109019004-109019024(-1)	21	ENSG00000106771		TMEM245	1		109019004
9:109020000-109020012(-1)	13	ENSG00000106771		TMEM245	0
9:109020023-109020032(-1)	10	ENSG00000106771		TMEM245	0
9:109020160-109020183(-1)	24	ENSG00000106771		TMEM245	1		109020180
9:109119636-109119660(-1)	25	ENSG00000106771		TMEM245	2		109119647, 109119659
9:110244022-110244040(-1)	19	ENSG00000136810		TXN	0
9:114597866-114597879(1)	14	ENSG00000136888		ATP6V1G1	0
9:125149577-125149598(-1)	22	ENSG00000119414		PPP6C	1		125149596
10:20781116-20781136(-1)	21	ENSG00000078114		NEBL	0
10:50305627-50305642(-1)	16	ENSG00000198964		SGMS1	0
10:63154730-63154750(1)	21	ENSG00000148572		NRBF2	0
10:63621418-63621438(1)	21	ENSG00000165476		REEP3	0
10:70879719-70879735(1)	17	ENSG00000166224		SGPL1	1		70879726
10:89418779-89418798(1)	20	ENSG00000152778		IFIT5	1		89418792
10:89419068-89419086(1)	19	ENSG00000152778		IFIT5	0
10:89420580-89420600(1)	21	ENSG00000152778		IFIT5	0
10:103599662-103599682(-1)	21	ENSG00000107957		SH3PXD2A	0
10:110286335-110286350(1)	16	ENSG00000119950		MXI1	0
10:110286446-110286466(1)	21	ENSG00000119950		MXI1	2		110286456, 110286459
10:110286662-110286684(1)	23	ENSG00000119950		MXI1	0
10:113730762-113730782(1)	21	ENSG00000165806		CASP7	0
10:114976177-114976199(1)	23	ENSG00000165832		TRUB1	2		114976180, 114976198
10:116884971-116884984(-1)	14	ENSG00000187164		KIAA1598	0
10:116885277-116885294(-1)	18	ENSG00000187164		KIAA1598	0
10:116886206-116886224(-1)	19	ENSG00000187164		KIAA1598	0
10:121740914-121740933(-1)	20	ENSG00000107669		ATE1	0
11:2396971-2396997(1)	27	ENSG00000110651		CD81	1		2396982
11:6682055-6682079(-1)	25	ENSG00000158042		MRPL17	1		6682077
11:33341032-33341053(1)	22	ENSG00000110422		HIPK3	0
11:58618498-58618516(1)	19	ENSG00000186660		ZFP91	0
11:61446663-61446691(1)	29	ENSG00000167985		SDHAF2	1		61446682
11:76550212-76550237(1)	26	ENSG00000158636		C11orf30	0
11:95166052-95166072(-1)	21	ENSG00000149212		SESN3	0
11:95173022-95173042(-1)	21	ENSG00000149212		SESN3	0
11:118602442-118602459(1)	18	ENSG00000095139		ARCN1	0
11:134379064-134379078(-1)	15	ENSG00000109956		B3GAT1	0
11:134379516-134379532(-1)	17	ENSG00000109956		B3GAT1	0
12:6492294-6492315(-1)	22	ENSG00000111639		MRPL51	2		6492309, 6492315
12:50176641-50176656(-1)	16	ENSG00000050405		LIMA1	1		50176643
12:55751489-55751515(1)	27	ENSG00000135414		GDF11	1		55751505
12:55993164-55993183(1)	20	ENSG00000111540		RAB5B	0
12:64713478-64713498(-1)	21	ENSG00000135677		GNS	0
12:95040501-95040523(-1)	23	ENSG00000120798		NR2C1	1		95040501
12:96267278-96267299(1)	22	ENSG00000111145		ELK3	1		96267280
12:96269747-96269766(1)	20	ENSG00000111145		ELK3	0
12:96269749-96269766(1)	18	ENSG00000111145		ELK3	0
12:106238548-106238572(-1)	25	ENSG00000136026		CKAP4	1		106238567
12:124911674-124911694(-1)	21	ENSG00000150991		UBC	2		124911677, 124911688
12:130876760-130876775(1)	16	ENSG00000132341		RAN	1		130876761
12:132722663-132722691(1)	29	ENSG00000247077		PGAM5	0
13:21374032-21374052(-1)	21	ENSG00000180776		ZDHHC20	0
13:30202990-30203003(-1)	14	ENSG00000102781		KATNAL1	1		30203001
13:30203466-30203480(-1)	15	ENSG00000102781		KATNAL1	1		30203468
13:30203473-30203499(-1)	27	ENSG00000102781		KATNAL1	0
13:30204442-30204464(-1)	23	ENSG00000102781		KATNAL1	0
13:30204876-30204902(-1)	27	ENSG00000102781		KATNAL1	1		30204886
13:30205146-30205161(-1)	16	ENSG00000102781		KATNAL1	2		30205149, 30205158
13:30206451-30206471(-1)	21	ENSG00000102781		KATNAL1	2		30206451, 30206465
13:30206763-30206784(-1)	22	ENSG00000102781		KATNAL1	0
13:30207607-30207622(-1)	16	ENSG00000102781		KATNAL1	0
13:30207775-30207796(-1)	22	ENSG00000102781		KATNAL1	1		30207781
13:30208671-30208682(-1)	12	ENSG00000102781		KATNAL1	0
13:30280167-30280183(-1)	17	ENSG00000102781		KATNAL1	2		30280168, 30280181
13:30660690-30660717(1)	28	ENSG00000132952		USPL1	2		30660713, 30660716
13:36846084-36846109(-1)	26	ENSG00000120693		SMAD9	1		36846088
13:36847423-36847441(-1)	19	ENSG00000120693		SMAD9	1		36847438
13:36847732-36847749(-1)	18	ENSG00000120693		SMAD9	0
13:36848145-36848155(-1)	11	ENSG00000120693		SMAD9	0
13:36848218-36848229(-1)	12	ENSG00000120693		SMAD9	1		36848224
13:39029320-39029338(-1)	19	ENSG00000120685		PROSER1	1		39029322
13:39048771-39048791(1)	21	ENSG00000188811		NHLRC3	0
13:42303537-42303564(1)	28	ENSG00000023516		AKAP11	1		42303559
13:42320643-42320667(1)	25	ENSG00000023516		AKAP11	0
13:42321646-42321662(1)	17	ENSG00000023516		AKAP11	1		42321649
13:42322233-42322247(1)	15	ENSG00000023516		AKAP11	0
13:42322478-42322493(1)	16	ENSG00000023516		AKAP11	1		42322493
13:42322750-42322765(1)	16	ENSG00000023516		AKAP11	0
13:42322921-42322945(1)	25	ENSG00000023516		AKAP11	1		42322942
13:48480936-48480960(1)	25	ENSG00000139687		RB1	0
13:48480937-48480960(1)	24	ENSG00000139687		RB1	0
13:48481448-48481471(1)	24	ENSG00000139687		RB1	1		48481461
13:52032922-52032946(1)	25	ENSG00000253797		UTP14C	1		52032939
13:75525697-75525722(-1)	26	ENSG00000188243		COMMD6	1		75525707
13:75526163-75526184(-1)	22	ENSG00000188243		COMMD6	1		75526167
13:75526369-75526386(-1)	18	ENSG00000188243		COMMD6	0
13:75526480-75526499(-1)	20	ENSG00000188243		COMMD6	0
13:75526533-75526549(-1)	17	ENSG00000188243		COMMD6	0
14:35871037-35871059(1)	23	ENSG00000100916		BRMS1L	0
14:35871416-35871431(1)	16	ENSG00000100916		BRMS1L	0
14:35871592-35871612(1)	21	ENSG00000100916		BRMS1L	1		35871611
14:44927776-44927802(-1)	27	ENSG00000179454		KLHL28	1		44927776
14:49895560-49895576(1)	17	ENSG00000165527		ARF6	3		49895567, 49895568, 49895572
14:67746770-67746794(-1)	25	ENSG00000072121		ZFYVE26	0
14:102081588-102081614(-1)	27	ENSG00000080824		HSP90AA1	2		102081590, 102081593
14:103733584-103733603(1)	20	ENSG00000100711		ZFYVE21	0
14:105010717-105010735(-1)	19	ENSG00000170779		CDCA4	0
15:44526100-44526128(1)	29	ENSG00000137770		CTDSPL2	0
15:44717678-44717694(1)	17	ENSG00000166710		B2M	1		44717685
15:49127050-49127075(-1)	26	ENSG00000166200		COPS2	0
15:59663097-59663117(-1)	21	ENSG00000140299		BNIP2	0
15:60489371-60489391(-1)	21	ENSG00000069667		RORA	1		60489373
15:60489955-60489966(-1)	12	ENSG00000069667		RORA	0
15:60490900-60490914(-1)	15	ENSG00000069667		RORA	0
15:60491233-60491248(-1)	16	ENSG00000069667		RORA	0
15:60493800-60493819(-1)	20	ENSG00000069667		RORA	1		60493802
15:60496033-60496039(-1)	7	ENSG00000069667		RORA	0
15:60496796-60496818(-1)	23	ENSG00000069667		RORA	1		60496818
15:60497376-60497385(-1)	10	ENSG00000069667		RORA	2		60497382, 60497384
15:68295606-68295632(1)	27	ENSG00000169018		FEM1B	1		68295606
15:69438372-69438396(1)	25	ENSG00000137807		KIF23	0
15:69448252-69448271(1)	20	ENSG00000137807		KIF23	0
15:96338603-96338617(1)	15	ENSG00000185551		NR2F2	0
15:98958635-98958655(1)	21	ENSG00000140443		IGF1R	0
16:10769238-10769258(1)	21	ENSG00000103274		NUBP1	0
16:10769263-10769281(1)	19	ENSG00000103274		NUBP1	2		10769263, 10769279
16:11886535-11886551(-1)	17	ENSG00000103342		GSPT1	1		11886548
16:53490920-53490941(1)	22	ENSG00000103479		RBL2	2		53490923, 53490924
16:53490979-53491001(1)	23	ENSG00000103479		RBL2	1		53490981
16:53490995-53491018(1)	24	ENSG00000103479		RBL2	1		71478318
16:71478306-71478325(-1)	20	ENSG00000157429		ZNF19	0
17:5433109-5433126(-1)	18	ENSG00000108561		C1QBP	2		5433109, 5433115
17:7460222-7460244(-1)	23	ENSG00000174282		ZBTB4	0
17:29262641-29262662(-1)	22	ENSG00000108256		NUFIP2	0
17:29502675-29502700(1)	26	ENSG00000160551		TAOK1	1		29502683
17:40818206-40818230(-1)	25	ENSG00000186395		KRT10	2		40818221, 40818228
17:48061478-48061496(1)	19	ENSG00000082641		NFE2L1	0
17:48549392-48549419(-1)	28	ENSG00000120093		HOXB3	0
17:50863473-50863488(-1)	16	ENSG00000141232		TOB1	0
17:68043113-68043133(1)	21	ENSG00000182481		KPNA2	0
17:68046683-68046704(1)	22	ENSG00000182481		KPNA2	0
17:75135783-75135808(-1)	26	ENSG00000189159		HN1	1		40818228
17:75135988-75136015(-1)	28	ENSG00000189159		HN1	2		75135787
17:76735034-76735057(-1)	24	ENSG00000161547		SRSF2	0
17:81673844-81673870(1)	27	ENSG00000185298		CCDC137	1		75135993, 75136001
18:8638340-8638361(1)	22	ENSG00000206418		RAB12	1		81673867
18:23600123-23600150(-1)	28	ENSG00000154065		ANKRD29	1		8638342
18:57601363-57601383(-1)	21	ENSG00000134440		NARS	0		23600136
19:1257709-1257734(1)	26	ENSG00000167470		MIDN	4		1257713, 1257722, 1257725, 1257731
19:2037586-2037602(-1)	17	ENSG00000099875		MKNK2	1		2037601
19:4676032-4676052(-1)	21	ENSG00000142002		DPP9	1		4676047
19:4676458-4676472(-1)	15	ENSG00000142002		DPP9	0
19:4679895-4679915(-1)	21	ENSG00000142002		DPP9	1		4679901
19:6414720-6414739(-1)	20	ENSG00000088247		KHSRP	2		6414732, 6414736
19:35738796-35738815(1)	20	ENSG00000272333		KMT2B	0
19:41306990-41307011(1)	22	ENSG00000105323		HNRNPUL1	0
19:42295431-42295459(1)	29	ENSG00000079432		CIC	0
19:49906891-49906914(-1)	24	ENSG00000213024		NUP62	3		49906897, 49906904, 49906908
19:57621506-57621528(1)	23	ENSG00000213762		ZNF134	1		57621511
20:4701324-4701351(1)	28	ENSG00000171867		PRNP	0
20:5115509-5115537(-1)	29	ENSG00000132646		PCNA	1		5115528
20:11926341-11926359(1)	19	ENSG00000132640		BTBD3	1		11926350
20:33675745-33675772(-1)	28	ENSG00000101412		E2F1	1		33675766
20:33676339-33676354(-1)	16	ENSG00000101412		E2F1	0
20:34508454-34508477(1)	24	ENSG00000078747		ITCH	1		34508466
20:34509163-34509183(1)	21	ENSG00000078747		ITCH	0
20:34510953-34510966(1)	14	ENSG00000078747		ITCH	0
20:38952476-38952504(1)	29	ENSG00000101447		FAM83D	3		38952485, 38952491, 38952503
21:17593761-17593786(-1)	26	ENSG00000154640		BTG3	3		17593761, 17593771, 17593785
21:17593919-17593941(-1)	23	ENSG00000154640		BTG3	2		17593929, 17593940
21:25880954-25880973(-1)	20	ENSG00000142192		APP	1		25880968
21:25881300-25881327(-1)	28	ENSG00000142192		APP	0
21:29054179-29054205(1)	27	ENSG00000156256		USP16	3		29054185, 29054185, 29054195
21:33244955-33244975(1)	21	ENSG00000159110		IFNAR2	2		33244962, 33244975
21:33263694-33263721(1)	28	ENSG00000159110		IFNAR2	0
21:33264725-33264747(1)	23	ENSG00000159110		IFNAR2	1		33264729
21:33485574-33485594(-1)	21	ENSG00000177692		DNAJC28	1		33485579
22:21763798-21763819(-1)	22	ENSG00000100030		MAPK1	0
22:29490776-29490790(1)	15	ENSG00000100285		NEFH	1		29490777
22:29491206-29491229(1)	24	ENSG00000100285		NEFH	0
22:29491226-29491246(1)	21	ENSG00000100285		NEFH	0
22:35293812-35293827(1)	16	ENSG00000100281		HMGXB4	1		35293817
22:38673808-38673828(1)	21	ENSG00000100211		CBY1	0
X:16844896-16844916(-1)	21	ENSG00000102054		RBBP7	0
X:17754503-17754531(1)	29	ENSG00000047634		SCML1	0
X:18240038-18240066(-1)	29	ENSG00000102098		SCML2	0
X:23985187-23985207(-1)	21	ENSG00000174010		KLHL15	0
X:37453672-37453687(1)	16	ENSG00000130962		PRRG1	0
X:37456131-37456142(1)	12	ENSG00000130962		PRRG1	0
X:37456931-37456956(1)	26	ENSG00000130962		PRRG1	0
X:40051673-40051694(-1)	22	ENSG00000183337		BCOR	0
X:85272107-85272125(1)	19	ENSG00000147180		ZNF711	0
X:150988176-150988197(1)	22	ENSG00000029993		HMGB3	0
hsa-miR-152-3p
Genomic Location (strand)	Length	Associated Gene		HGNC Symbol	Resident SNPs		SNP Positions in Chromosome (Ensembl v 80, GRCh38.p2)
6:29830959-29830978(1)	20	ENSG00000204632		HLA-G	2		29830972, 29830972
19:10133612-10133635(-1)	24	ENSG00000130816		DNMT1	1		10133635
19:10137924-10137950(-1)	27	ENSG00000130816		DNMT1	1		10137932
19:10173115-10173131(-1)	17	ENSG00000130816		DMNT1	4		10173118, 10173122, 10173124, 10173127
