# Supplementary material for: MicroRNA signatures in vitreous humour and plasma of patients with exudative AMD
Source: Oncotarget. 2016 Mar 22;7(15):19171–84. doi: 10.18632/oncotarget.8280 (PMC4991373; doi:10.18632/oncotarget.8280)
Supplement: Supplementary file 3 [file oncotarget-07-19171-s003.xlsx]

## Sheet: Table_S2
Table S2. Gene Set for Phase 3 Analysis (from Ingenuity Pathway Analysis knowledge base, June, 2015)
hsa-mIR-146a-5p Expression
CFH
TLR4
BRCA1
CCL8
FADD
IRF5
STAT1
TNF
ATOH8
BLMH
CAT
CCL2
CCNA2
CDKN3
COL13A1
CXCR4
KIF22
LTB
MCM10
MCPH1
METTL7A
MR1
NFIX
PA2G4
PBLD
PDIK1L
PEX11G
PLEKHA4
POLE2
PRR15
RAD54L
RELA
SDCBP2
TBX21
TIMELESS
TMSB15A
TRIM14
UHRF1
VWCE
hsa-mIR-146a-5p Activation
Erk
Jnk
FAK
FGR
FYN
HCK
LCK
LYN
MAPK14
NFkB
P38 MAPK
PTK2B
PXN
SRC
YES1
hsa-mIR-146a-5p Secretion
CCL2
CXCL8
IL6
MMP9
hsa-mIR-146a-5p RNA-RNA (Positive)
CFH
TLR4
BRCA1
CCL8
FADD
IRF5
STAT1
ATOH8
BLMH
CCNA2
CDKN3
COL13A1
CXCR4
KIF22
LTB
MCM10
MCPH1
METTL7A
MR1
NFIX
PA2G4
PBLD
PDIK1L
PEX11G
PLEKHA4
POLE2
PRR15
RAD54L
SDCBP2
TIMELESS
TMSB15A
TRIM14
UHRF1
VWCE
hsa-mIR-106b-5p Expression Regulated by
APP
PNPT1
radiation
5-fluorouracil
AGO2
EPHB6
PASMC cells
TP53
VPR
gamma radiation
hypoxia
SIX1
AGO2
EPHB6
SSB
hepatitis c virus subtype 1b
sirolimus
***sirolimus
hsa-mIR-106b-5p Affects Regulation of
CDKN1A
ITCH
TGFBR2
E2F1
APP
SMAD6
SMAD7
SMAD2
SMAD3
hsa-mIR-106b-5p Phosphorylation of
SMAD2
SMAD3
hsa-mIR-106b-5p Affects Translation of
TGFBR2
E2F1
hsa-mIR-106b-5p Expression of
CDKN1A
ITCH
TGFBR2
E2F1
APP
hsa-mIR-106b-5p Localization Regulated by
RPS15
hsa-mIR-106b-5p Process
binding of extracellular matrix
hsa-mIR-106b-5p RNA-RNA (Positive)
APP
ZNF512B
hsa-mIR-152-3p Affects Expression of
DNMT1
hsa-mIR-152-3p Expression Regulated by
TLR3
TMEM8B
Insulin
docetaxel
hsa-mIR-152-3p Regulates
NR1I2
hsa-mIR-152-3p Regulated by
TLR3
TAT
VPR
TMEM8B
docetaxel
metribolone
PPARA
Insulin
acetaminophen
hsa-mIR-152-3p Binds
RPS6KA5
DNMT3B
NR1I2
DNMT1
CCKBR
