# Supplementary material for: MicroRNA signatures in vitreous humour and plasma of patients with exudative AMD
Source: Oncotarget. 2016 Mar 22;7(15):19171–84. doi: 10.18632/oncotarget.8280 (PMC4991373; doi:10.18632/oncotarget.8280)
Supplement: Supplementary file 4 [file oncotarget-07-19171-s004.xlsx]

## Sheet: Table_S3
	Table S3. Association Results for Neovascular AMD with Sequence Variants in hsa-miR-related genes identified in the current study
								Associated Gene
	Chr	Chrpos	SNP	Allele A	Allele B	Case	Control	ENSG Symbol	HGNC Symbol		p-value	q-value		Associated miRNA
	1	196685194	rs1061147	A	C	4486	50356	ENSG00000000971	CFH		7.19e-187	4.22285e-184		hsa-miR-146a-5p
	1	196703343	rs12045503	T	C	4486	50356	ENSG00000000971	CFH		1.09e-186	4.22285e-184		hsa-miR-146a-5p
	1	196703324	rs12038333	A	G	4486	50357	ENSG00000000971	CFH		1.24e-186	4.22285e-184		hsa-miR-146a-5p
	1	196699189	rs2860102	A	T	4486	50356	ENSG00000000971	CFH		1.69e-186	4.29947e-184		hsa-miR-146a-5p
	1	196699157	rs10922102	T	C	4486	50356	ENSG00000000971	CFH		2.17e-186	4.29947e-184		hsa-miR-146a-5p
	1	196688525	rs10801554	T	C	4486	50367	ENSG00000000971	CFH		3.17e-186	4.29947e-184		hsa-miR-146a-5p
	1	196692375	rs10922094	C	G	4486	50357	ENSG00000000971	CFH		3.45e-186	4.29947e-184		hsa-miR-146a-5p
	1	196677131	rs572515	A	G	4486	50356	ENSG00000000971	CFH		3.78e-186	4.29947e-184		hsa-miR-146a-5p
	1	196686613	rs10801553	A	C	4486	50367	ENSG00000000971	CFH		4.04e-186	4.29947e-184		hsa-miR-146a-5p
	1	196677046	rs1329424	T	G	4486	50356	ENSG00000000971	CFH		4.53e-186	4.29947e-184		hsa-miR-146a-5p
	1	196687075	rs1329421	A	T	4486	50356	ENSG00000000971	CFH		4.69e-186	4.29947e-184		hsa-miR-146a-5p
	1	196689149	rs7529589	T	C	4486	50356	ENSG00000000971	CFH		5.05e-186	4.29947e-184		hsa-miR-146a-5p
	1	196686150	rs1329422	C	G	4486	50356	ENSG00000000971	CFH		8.36e-186	6.57004e-184		hsa-miR-146a-5p
	1	196691131	rs10801555	A	G	4486	49871	ENSG00000000971	CFH		1.01e-185	7.37052e-184		hsa-miR-146a-5p
	1	196686583	rs2300430	T	C	4486	50355	ENSG00000000971	CFH		7.71e-185	5.25132e-183		hsa-miR-146a-5p
	1	196701627	rs4658046	T	C	4486	50356	ENSG00000000971	CFH		2.93e-184	1.87091e-182		hsa-miR-146a-5p
	1	196689367	rs482934	T	G	4387	50237	ENSG00000000971	CFH		2.77e-181	1.6647e-179		hsa-miR-146a-5p
	1	196705140	rs203687	T	C	4486	50366	ENSG00000000971	CFH		4e-180	2.27035e-178		hsa-miR-146a-5p
	1	196704672	rs9970784	T	C	4486	50368	ENSG00000000971	CFH		4.75e-180	2.55414e-178		hsa-miR-146a-5p
	1	196706049	rs1887973	C	G	4486	50366	ENSG00000000971	CFH		6.48e-180	3.31017e-178		hsa-miR-146a-5p
	1	196705787	rs2019724	T	C	4486	50359	ENSG00000000971	CFH		7.17e-180	3.48823e-178		hsa-miR-146a-5p
	1	196706441	rs6428357	A	G	4486	50366	ENSG00000000971	CFH		8.06e-180	3.74298e-178		hsa-miR-146a-5p
	1	196708815	rs203685	A	C	4486	50366	ENSG00000000971	CFH		9.33e-180	4.14437e-178		hsa-miR-146a-5p
	1	196708033	rs1410997	A	C	4486	50368	ENSG00000000971	CFH		1.01e-179	4.16836e-178		hsa-miR-146a-5p
	1	196723340	rs393955	A	C	4486	50366	ENSG00000000971	CFH		1.02e-179	4.16836e-178		hsa-miR-146a-5p
	1	196715495	rs203674	T	G	4486	50366	ENSG00000000971	CFH		1.07e-179	4.20451e-178		hsa-miR-146a-5p
	1	196704863	rs1831282	A	C	4486	50366	ENSG00000000971	CFH		1.28e-179	4.84341e-178		hsa-miR-146a-5p
	1	196723542	rs381974	A	G	4486	50366	ENSG00000000971	CFH		1.49e-179	5.43668e-178		hsa-miR-146a-5p
	1	196727607	rs403846	T	C	4486	50366	ENSG00000000971	CFH		1.65e-179	5.81288e-178		hsa-miR-146a-5p
	1	196729142	rs395544	A	G	4486	50366	ENSG00000000971	CFH		2.22e-179	7.56026e-178		hsa-miR-146a-5p
	1	196707805	rs10733086	A	T	4486	50368	ENSG00000000971	CFH		2.31e-179	7.61299e-178		hsa-miR-146a-5p
	1	196731921	rs380390	C	G	4486	50366	ENSG00000000971	CFH		5.15e-178	1.64423e-176		hsa-miR-146a-5p
	1	196710325	rs10737680	A	C	4485	50367	ENSG00000000971	CFH		1.54e-176	4.76773e-175		hsa-miR-146a-5p
	1	196727803	rs1410996	A	G	4485	50368	ENSG00000000971	CFH		2.01e-175	6.0398e-174		hsa-miR-146a-5p
	1	196717522	rs3753395	A	T	4485	50368	ENSG00000000971	CFH		1.18e-174	3.44444e-173		hsa-miR-146a-5p
	1	196722334	rs10922106	A	G	4485	50368	ENSG00000000971	CFH		1.92e-174	5.44884e-173		hsa-miR-146a-5p
	1	196732154	rs7540032	T	C	4485	50368	ENSG00000000971	CFH		3.06e-174	8.44938e-173		hsa-miR-146a-5p
	1	196733680	rs1329428	T	C	4485	50337	ENSG00000000971	CFH		4.25e-174	1.14264e-172		hsa-miR-146a-5p
	1	196690107	rs1061170	T	C	4341	48703	ENSG00000000971	CFH		1.34e-150	3.51031e-149		hsa-miR-146a-5p
	1	196673103	rs800292	A	G	4486	50358	ENSG00000000971	CFH		4.54e-92	1.15958e-90		hsa-miR-146a-5p
	1	196693329	rs10922096	T	C	4486	50368	ENSG00000000971	CFH		1.29e-86	3.21448e-85		hsa-miR-146a-5p
	1	196663340	rs6680396	A	G	4486	50360	ENSG00000000971	CFH		8.13e-82	1.97764e-80		hsa-miR-146a-5p
	1	196729815	rs12144939	T	G	4415	50285	ENSG00000000971	CFH		1.27e-81	3.01745e-80		hsa-miR-146a-5p
	1	196729581	rs1576340	T	G	4486	50357	ENSG00000000971	CFH		9.39e-77	2.18031e-75		hsa-miR-146a-5p
	1	196692408	rs12124794	A	T	4486	50365	ENSG00000000971	CFH		1.36e-75	3.08767e-74		hsa-miR-146a-5p
	1	196741786	rs16840522	T	C	4316	50172	ENSG00000000971	CFH		1.81e-74	4.02e-73		hsa-miR-146a-5p
	1	196717788	rs6677604	A	G	4415	50253	ENSG00000000971	CFH		2.68e-74	5.82562e-73		hsa-miR-146a-5p
	1	196711684	rs1831281	T	C	4486	50366	ENSG00000000971	CFH		2.94e-74	6.25765e-73		hsa-miR-146a-5p
	1	196705584	rs2019727	A	T	4415	50291	ENSG00000000971	CFH		1.01e-73	2.10586e-72		hsa-miR-146a-5p
	1	196745470	rs10801560	A	C	4486	50366	ENSG00000000971	CFH		6.86e-72	1.40171e-70		hsa-miR-146a-5p
	1	196733395	rs2284664	T	C	4486	50345	ENSG00000000971	CFH		1.27e-71	2.54413e-70		hsa-miR-146a-5p
	1	196665976	rs529825	A	G	3560	46919	ENSG00000000971	CFH		1.43e-71	2.80956e-70		hsa-miR-146a-5p
	1	196745540	rs10801561	A	T	4387	50247	ENSG00000000971	CFH		6.04e-71	1.1643e-69		hsa-miR-146a-5p
	1	196693917	rs12041668	T	C	3559	46924	ENSG00000000971	CFH		5.06e-62	9.5733e-61		hsa-miR-146a-5p
	1	196706731	rs6695321	A	G	4486	50368	ENSG00000000971	CFH		9.89e-58	1.83712e-56		hsa-miR-146a-5p
	1	196654207	rs7524776	T	C	3658	47030	ENSG00000000971	CFH		1.24e-57	2.26224e-56		hsa-miR-146a-5p
	1	196683704	rs16840422	T	C	4415	50286	ENSG00000000971	CFH		2.17e-46	3.88947e-45		hsa-miR-146a-5p
	1	196682615	rs16840419	A	G	4415	50286	ENSG00000000971	CFH		2.3e-46	4.0514e-45		hsa-miR-146a-5p
	1	196679483	rs12127759	T	C	4415	50286	ENSG00000000971	CFH		5.27e-46	9.12565e-45		hsa-miR-146a-5p
	1	196682702	rs3766404	T	C	4414	50125	ENSG00000000971	CFH		1.26e-45	2.14548e-44		hsa-miR-146a-5p
	1	196749084	rs402032	C	G	3560	46920	ENSG00000000971	CFH		6.38e-45	1.06855e-43		hsa-miR-146a-5p
	1	196740093	rs424535	A	T	4486	50368	ENSG00000000971	CFH		9.58e-37	1.57862e-35		hsa-miR-146a-5p
	1	196727745	rs419137	T	G	3415	45273	ENSG00000000971	CFH		6.86e-18	1.11247e-16		hsa-miR-146a-5p
	1	196677257	rs1329423	T	C	4486	50362	ENSG00000000971	CFH		1.4368e-05	0.000219092		hsa-miR-146a-5p
	1	196692483	rs12405238	T	G	4486	50362	ENSG00000000971	CFH		0.00054732	0.00745564		hsa-miR-146a-5p
	1	196653771	rs487114	A	C	2385	6271	ENSG00000000971	CFH		0.00418	0.0361909		hsa-miR-146a-5p
	1	196653234	rs512900	T	C	2385	6271	ENSG00000000971	CFH		0.0089035	0.0618473		hsa-miR-146a-5p
	1	196694799	rs12993529	A	C	4387	50237	ENSG00000000971	CFH		0.013276	0.0797854		hsa-miR-146a-5p
	1	196718385	rs10489456	A	G	3557	46922	ENSG00000000971	CFH		0.042801	0.21023		hsa-miR-146a-5p
	1	196651787	rs3753394	T	C	4485	50363	ENSG00000000971	CFH		0.0813	0.339182		hsa-miR-146a-5p
	1	196723018	rs11801630	T	C	4486	50364	ENSG00000000971	CFH		0.10048	0.382685		hsa-miR-146a-5p
	1	196731192	rs11799595	C	G	4486	50367	ENSG00000000971	CFH		0.12765	0.42569		hsa-miR-146a-5p
	1	196695082	rs12517492	T	C	4486	50368	ENSG00000000971	CFH		0.16177	0.474763		hsa-miR-146a-5p
	1	196741027	rs11582939	T	C	4486	50348	ENSG00000000971	CFH		0.16431	0.476156		hsa-miR-146a-5p
	1	196740644	rs1065489	T	G	4483	50333	ENSG00000000971	CFH		0.16513	0.476571		hsa-miR-146a-5p
	1	196739325	rs11799380	A	G	4486	50368	ENSG00000000971	CFH		0.22338	0.541793		hsa-miR-146a-5p
	1	196736390	rs742855	T	C	4483	50364	ENSG00000000971	CFH		0.23144	0.551171		hsa-miR-146a-5p
	1	196735867	rs70620	A	G	4483	50364	ENSG00000000971	CFH		0.2854	0.582324		hsa-miR-146a-5p
	1	196726612	rs3753396	A	G	4483	50363	ENSG00000000971	CFH		0.37177	0.625194		hsa-miR-146a-5p
	4	102522412	rs1599961	A	G	4486	50366	ENSG00000109320	NFKB1		0.00053348	0.00736532		hsa-miR-146a-5p
	4	102554287	rs4648011	T	G	4486	50332	ENSG00000109320	NFKB1		0.00061623	0.00828389		hsa-miR-146a-5p
	4	102517282	rs3774938	A	G	4486	50366	ENSG00000109320	NFKB1		0.00069616	0.00923684		hsa-miR-146a-5p
	4	102523541	rs1585213	T	C	4486	50366	ENSG00000109320	NFKB1		0.00071214	0.00932773		hsa-miR-146a-5p
	4	102589354	rs1020759	T	C	4486	50363	ENSG00000109320	NFKB1		0.00077405	0.0100103		hsa-miR-146a-5p
	4	102583148	rs1005819	T	C	4486	50361	ENSG00000109320	NFKB1		0.00097735	0.0124815		hsa-miR-146a-5p
	4	102582667	rs4699030	C	G	4486	50364	ENSG00000109320	NFKB1		0.0010113	0.0127556		hsa-miR-146a-5p
	4	102505182	rs3774933	T	C	4486	50366	ENSG00000109320	NFKB1		0.0010388	0.0127867		hsa-miR-146a-5p
	4	102593288	rs1020760	C	G	4486	50360	ENSG00000109320	NFKB1		0.0010943	0.0132948		hsa-miR-146a-5p
	4	102587369	rs3774956	T	C	4486	50360	ENSG00000109320	NFKB1		0.0011061	0.0132948		hsa-miR-146a-5p
	4	102560194	rs230505	T	G	4486	50364	ENSG00000109320	NFKB1		0.0011591	0.0134348		hsa-miR-146a-5p
	4	102566143	rs230495	A	G	4486	50363	ENSG00000109320	NFKB1		0.0011596	0.0134348		hsa-miR-146a-5p
	4	102567334	rs230496	A	G	4486	50363	ENSG00000109320	NFKB1		0.0011724	0.0134348		hsa-miR-146a-5p
	4	102497800	rs980455	T	C	4486	50365	ENSG00000109320	NFKB1		0.0011835	0.0134348		hsa-miR-146a-5p
	4	102524958	rs1598856	A	G	4486	50364	ENSG00000109320	NFKB1		0.0011835	0.0134348		hsa-miR-146a-5p
	4	102587667	rs3821958	A	G	4486	50363	ENSG00000109320	NFKB1		0.0012032	0.0135083		hsa-miR-146a-5p
	4	102576628	rs230541	A	G	4486	50361	ENSG00000109320	NFKB1		0.0012171	0.0135159		hsa-miR-146a-5p
	4	102542171	rs230521	C	G	4486	50365	ENSG00000109320	NFKB1		0.0014748	0.0160291		hsa-miR-146a-5p
	4	102537668	rs230526	A	G	4486	50355	ENSG00000109320	NFKB1		0.0017612	0.01861		hsa-miR-146a-5p
	4	102536428	rs230528	T	G	4486	50365	ENSG00000109320	NFKB1		0.0017669	0.01861		hsa-miR-146a-5p
	4	102536261	rs230529	T	C	4486	50365	ENSG00000109320	NFKB1		0.0018164	0.0187448		hsa-miR-146a-5p
	4	102503036	rs3774932	A	G	4387	50244	ENSG00000109320	NFKB1		0.0019096	0.0195096		hsa-miR-146a-5p
	4	102547361	rs93059	A	G	4486	50364	ENSG00000109320	NFKB1		0.0021699	0.0215232		hsa-miR-146a-5p
	4	102555009	rs230510	A	T	4486	50366	ENSG00000109320	NFKB1		0.0027935	0.0266303		hsa-miR-146a-5p
	4	102532823	rs230530	A	G	4486	50355	ENSG00000109320	NFKB1		0.0032413	0.0301045		hsa-miR-146a-5p
	4	102609955	rs3774968	A	G	4486	50362	ENSG00000109320	NFKB1		0.0033815	0.0311237		hsa-miR-146a-5p
	4	102523376	rs1585214	T	C	4486	50365	ENSG00000109320	NFKB1		0.0040114	0.035352		hsa-miR-146a-5p
	4	102563458	rs230491	T	C	4486	50366	ENSG00000109320	NFKB1		0.0040238	0.035352		hsa-miR-146a-5p
	4	102565059	rs230493	A	T	4486	50366	ENSG00000109320	NFKB1		0.0040429	0.035352		hsa-miR-146a-5p
	4	102560404	rs230504	T	C	4486	50366	ENSG00000109320	NFKB1		0.0040485	0.035352		hsa-miR-146a-5p
	4	102589957	rs3774959	A	G	4472	50347	ENSG00000109320	NFKB1		0.0044032	0.037803		hsa-miR-146a-5p
	4	102581394	rs11723120	A	G	4472	50347	ENSG00000109320	NFKB1		0.0046172	0.03931		hsa-miR-146a-5p
	4	102585287	rs1598859	T	C	4472	50347	ENSG00000109320	NFKB1		0.0052821	0.043172		hsa-miR-146a-5p
	4	102545592	rs230519	T	C	4486	50367	ENSG00000109320	NFKB1		0.0062021	0.0483696		hsa-miR-146a-5p
	4	102579897	rs1801	C	G	4472	50347	ENSG00000109320	NFKB1		0.006342	0.049086		hsa-miR-146a-5p
	4	102575510	rs230540	T	C	4486	50363	ENSG00000109320	NFKB1		0.0064185	0.0493046		hsa-miR-146a-5p
	4	102557108	rs230509	A	G	4486	50366	ENSG00000109320	NFKB1		0.0065659	0.0500604		hsa-miR-146a-5p
	4	102550094	rs230516	A	G	4486	50367	ENSG00000109320	NFKB1		0.006855	0.0511201		hsa-miR-146a-5p
	4	102564623	rs230492	A	G	4486	50352	ENSG00000109320	NFKB1		0.0070077	0.0518802		hsa-miR-146a-5p
	4	102574375	rs230539	A	G	4486	50363	ENSG00000109320	NFKB1		0.0076661	0.0563462		hsa-miR-146a-5p
	4	102541850	rs118882	T	C	4486	50366	ENSG00000109320	NFKB1		0.0081974	0.0583711		hsa-miR-146a-5p
	4	102527425	rs230535	A	C	4486	50367	ENSG00000109320	NFKB1		0.0082535	0.0583711		hsa-miR-146a-5p
	4	102550782	rs230514	A	G	4486	50366	ENSG00000109320	NFKB1		0.0082579	0.0583711		hsa-miR-146a-5p
	4	102577298	rs230542	T	C	4486	50361	ENSG00000109320	NFKB1		0.0082844	0.0583711		hsa-miR-146a-5p
	4	102537720	rs230525	A	G	4486	50367	ENSG00000109320	NFKB1		0.0088035	0.0616038		hsa-miR-146a-5p
	4	102544455	rs230520	A	G	4486	50367	ENSG00000109320	NFKB1		0.0090023	0.0618473		hsa-miR-146a-5p
	4	102550277	rs230515	A	G	4486	50356	ENSG00000109320	NFKB1		0.0095882	0.0642873		hsa-miR-146a-5p
	4	102527746	rs170731	A	T	4486	50367	ENSG00000109320	NFKB1		0.009597	0.0642873		hsa-miR-146a-5p
	4	102512980	rs3774936	A	T	4387	50248	ENSG00000109320	NFKB1		0.0096288	0.0642873		hsa-miR-146a-5p
	4	102527884	rs230534	T	C	4486	50367	ENSG00000109320	NFKB1		0.0097526	0.0642873		hsa-miR-146a-5p
	4	102529220	rs230531	A	G	4486	50366	ENSG00000109320	NFKB1		0.0099038	0.0642873		hsa-miR-146a-5p
	4	102568446	rs230498	A	G	4486	50365	ENSG00000109320	NFKB1		0.0099213	0.0642873		hsa-miR-146a-5p
	4	102529010	rs230532	A	T	4486	50367	ENSG00000109320	NFKB1		0.009975	0.0642873		hsa-miR-146a-5p
	4	102513096	rs3774937	T	C	4486	50320	ENSG00000109320	NFKB1		0.010582	0.0665205		hsa-miR-146a-5p
	4	102523317	rs1585215	T	C	4486	50367	ENSG00000109320	NFKB1		0.010592	0.0665205		hsa-miR-146a-5p
	4	102570567	rs230500	A	G	4486	50365	ENSG00000109320	NFKB1		0.010613	0.0665205		hsa-miR-146a-5p
	4	102518908	rs4235404	C	G	4486	50367	ENSG00000109320	NFKB1		0.011655	0.0717314		hsa-miR-146a-5p
	4	102528926	rs230533	A	G	4486	50364	ENSG00000109320	NFKB1		0.012646	0.0773645		hsa-miR-146a-5p
	4	102598330	rs3774964	A	G	4486	50360	ENSG00000109320	NFKB1		0.014253	0.0841715		hsa-miR-146a-5p
	4	102614867	rs4648128	A	G	2896	44651	ENSG00000109320	NFKB1		0.014968	0.087886		hsa-miR-146a-5p
	4	102553611	rs230511	T	C	3560	46924	ENSG00000109320	NFKB1		0.026449	0.144124		hsa-miR-146a-5p
	4	102537261	rs7679591	A	G	2363	38752	ENSG00000109320	NFKB1		0.034842	0.17726		hsa-miR-146a-5p
	4	102537792	rs4648002	T	C	2363	38752	ENSG00000109320	NFKB1		0.048929	0.233592		hsa-miR-146a-5p
	4	102567781	rs4648015	C	G	2363	38753	ENSG00000109320	NFKB1		0.053763	0.246311		hsa-miR-146a-5p
	4	102619623	rs7674640	T	C	4486	50368	ENSG00000109320	NFKB1		0.055643	0.25154		hsa-miR-146a-5p
	4	102545093	rs17032779	T	C	2363	38752	ENSG00000109320	NFKB1		0.068436	0.300078		hsa-miR-146a-5p
	4	102594156	rs4648055	A	G	4486	50363	ENSG00000109320	NFKB1		0.069941	0.302778		hsa-miR-146a-5p
	4	102603472	rs11722146	A	G	4486	50361	ENSG00000109320	NFKB1		0.07356	0.315769		hsa-miR-146a-5p
	4	102605517	rs3755867	A	G	4486	50361	ENSG00000109320	NFKB1		0.074544	0.318654		hsa-miR-146a-5p
	4	102598208	rs3774963	C	G	4486	50362	ENSG00000109320	NFKB1		0.076594	0.326053		hsa-miR-146a-5p
	4	102597148	rs4648068	A	G	4486	50361	ENSG00000109320	NFKB1		0.082199	0.339182		hsa-miR-146a-5p
	4	102608806	rs9790601	A	G	4486	50362	ENSG00000109320	NFKB1		0.082334	0.339182		hsa-miR-146a-5p
	4	102540402	rs4648006	T	C	4415	50292	ENSG00000109320	NFKB1		0.085545	0.342736		hsa-miR-146a-5p
	4	102604351	rs12509517	C	G	4486	50363	ENSG00000109320	NFKB1		0.089547	0.354125		hsa-miR-146a-5p
	4	102568513	rs4648016	T	C	2527	40397	ENSG00000109320	NFKB1		0.093051	0.362848		hsa-miR-146a-5p
	4	102615513	rs4648135	A	G	4415	50291	ENSG00000109320	NFKB1		0.098752	0.379288		hsa-miR-146a-5p
	4	102604193	rs12509403	T	C	3560	46920	ENSG00000109320	NFKB1		0.12786	0.42569		hsa-miR-146a-5p
	4	102583622	rs4648037	T	C	4415	50291	ENSG00000109320	NFKB1		0.12796	0.42569		hsa-miR-146a-5p
	4	102592744	rs9996972	A	T	4415	50291	ENSG00000109320	NFKB1		0.12888	0.42569		hsa-miR-146a-5p
	4	102606719	rs4648095	T	C	4415	50291	ENSG00000109320	NFKB1		0.135	0.43264		hsa-miR-146a-5p
	4	102566825	rs2293970	A	T	4415	50292	ENSG00000109320	NFKB1		0.13735	0.435791		hsa-miR-146a-5p
	4	102621044	rs10489113	T	C	4341	48723	ENSG00000109320	NFKB1		0.14978	0.456787		hsa-miR-146a-5p
	4	102615256	rs4648133	T	C	4486	50347	ENSG00000109320	NFKB1		0.15436	0.465201		hsa-miR-146a-5p
	4	102509377	rs4647972	T	C	4307	49689	ENSG00000109320	NFKB1		0.15588	0.4684		hsa-miR-146a-5p
	4	102603778	rs3774965	A	C	2915	44657	ENSG00000109320	NFKB1		0.1632	0.475027		hsa-miR-146a-5p
	4	102534190	rs4647992	T	C	4415	50280	ENSG00000109320	NFKB1		0.24493	0.564174		hsa-miR-146a-5p
	4	102576718	rs909332	A	T	4415	50291	ENSG00000109320	NFKB1		0.24594	0.564174		hsa-miR-146a-5p
	4	102576410	rs4648024	T	C	4415	50292	ENSG00000109320	NFKB1		0.24624	0.564174		hsa-miR-146a-5p
	4	102585217	rs1610152	C	G	4415	50291	ENSG00000109320	NFKB1		0.25458	0.570272		hsa-miR-146a-5p
	4	102616285	rs1609798	T	C	4486	50337	ENSG00000109320	NFKB1		0.28039	0.582324		hsa-miR-146a-5p
	4	102605911	rs4648090	A	G	4341	48727	ENSG00000109320	NFKB1		0.31854	0.593866		hsa-miR-146a-5p
	4	102620848	rs997476	T	G	4166	48421	ENSG00000109320	NFKB1		0.33064	0.60256		hsa-miR-146a-5p
	4	102612664	rs4648110	A	T	4341	48729	ENSG00000109320	NFKB1		0.34782	0.607469		hsa-miR-146a-5p
	4	102559293	rs230506	A	G	2681	43525	ENSG00000109320	NFKB1		0.60444	0.701627		hsa-miR-146a-5p
	4	102615104	rs230547	T	C	3508	46849	ENSG00000109320	NFKB1		0.64831	0.712719		hsa-miR-146a-5p
	4	102575280	rs4648022	T	C	3344	45213	ENSG00000109320	NFKB1		0.65039	0.712719		hsa-miR-146a-5p
	4	102506319	rs3774934	A	G	4171	48528	ENSG00000109320	NFKB1		0.69807	0.725366		hsa-miR-146a-5p
	4	102614748	rs4648127	T	C	4166	48535	ENSG00000109320	NFKB1		0.73644	0.729018		hsa-miR-146a-5p
	4	102597322	rs4648069	A	C	2751	43014	ENSG00000109320	NFKB1		0.85262	0.770827		hsa-miR-146a-5p
	4	102557546	rs13117745	T	C	4341	48732	ENSG00000109320	NFKB1		0.8795	0.770984		hsa-miR-146a-5p
	4	102569043	rs4648018	C	G	2751	43015	ENSG00000109320	NFKB1		0.96181	0.776137		hsa-miR-146a-5p
	4	102615744	rs4648141	A	G	4341	48728	ENSG00000109320	NFKB1		0.97913	0.783065		hsa-miR-146a-5p
	4	102590231	rs10489114	T	C	2751	43014	ENSG00000109320	NFKB1		0.99252	0.789731		hsa-miR-146a-5p
	6	31587353	rs2256965	A	G	4484	50335	ENSG00000227507	LTB		3.1677e-05	0.000475927		hsa-miR-146a-5p
	6	31579834	rs769177	T	C	3723	47973	ENSG00000227507	LTB		3.4428e-05	0.000509762		hsa-miR-146a-5p
	6	31579737	rs769178	T	G	4316	50171	ENSG00000227507	LTB		0.0012637	0.0138824		hsa-miR-146a-5p
	6	31585417	rs9267502	A	G	4486	50366	ENSG00000227507	LTB		0.0017934	0.0186963		hsa-miR-146a-5p
	6	31581779	rs3093553	T	G	4486	50367	ENSG00000227507	LTB		0.0049472	0.041429		hsa-miR-146a-5p
	6	31576412	rs3093662	A	G	4486	50366	ENSG00000227507	LTB		0.0067476	0.0506892		hsa-miR-146a-5p
	6	31583760	rs3093562	C	G	3560	46921	ENSG00000227507	LTB		0.023707	0.133079		hsa-miR-146a-5p
	6	31579012	rs3093726	T	C	2896	44651	ENSG00000227507	LTB		0.048238	0.231374		hsa-miR-146a-5p
	6	31575981	rs3093661	A	G	3723	47974	ENSG00000227507	LTB		0.10282	0.387626		hsa-miR-146a-5p
	6	31578718	rs3093668	C	G	3723	47974	ENSG00000227507	LTB		0.13337	0.431197		hsa-miR-146a-5p
	6	31586830	rs7769073	A	T	3822	48092	ENSG00000227507	LTB		0.17172	0.48313		hsa-miR-146a-5p
	6	31579203	rs3093671	A	G	3822	48093	ENSG00000227507	LTB		0.33674	0.604548		hsa-miR-146a-5p
	6	31577614	rs3093665	A	C	2896	44651	ENSG00000227507	LTB		0.58348	0.694774		hsa-miR-146a-5p
	6	31580015	rs3093559	T	C	2896	44651	ENSG00000227507	LTB		0.59544	0.696833		hsa-miR-146a-5p
	6	31583570	rs7766988	C	G	2896	44651	ENSG00000227507	LTB		0.60503	0.701627		hsa-miR-146a-5p
	6	31579643	rs3093672	T	C	2683	41125	ENSG00000227507	LTB		0.64742	0.712719		hsa-miR-146a-5p
	8	6588279	rs3020245	C	G	4486	50335	ENSG00000147316	MCPH1		0.0010296	0.0127867		hsa-miR-146a-5p
	8	6595500	rs2922855	T	C	4486	50336	ENSG00000147316	MCPH1		0.0020347	0.0205818		hsa-miR-146a-5p
	8	6588306	rs3020246	T	C	4486	50333	ENSG00000147316	MCPH1		0.0020863	0.0208969		hsa-miR-146a-5p
	8	6580721	rs2515521	T	C	4334	48684	ENSG00000147316	MCPH1		0.0022831	0.0224283		hsa-miR-146a-5p
	8	6580817	rs13280127	T	C	4334	48685	ENSG00000147316	MCPH1		0.002781	0.0266303		hsa-miR-146a-5p
	8	6604281	rs17077658	A	G	2861	9853	ENSG00000147316	MCPH1		0.0028151	0.0266303		hsa-miR-146a-5p
	8	6597038	rs2442572	A	C	4486	50347	ENSG00000147316	MCPH1		0.0056241	0.0452433		hsa-miR-146a-5p
	8	6544845	rs4478599	T	C	2865	46161	ENSG00000147316	MCPH1		0.0067288	0.0506892		hsa-miR-146a-5p
	8	6566457	rs7817104	A	G	3893	48157	ENSG00000147316	MCPH1		0.0077301	0.0563621		hsa-miR-146a-5p
	8	6598180	rs2922851	T	G	4486	50312	ENSG00000147316	MCPH1		0.010179	0.0649965		hsa-miR-146a-5p
	8	6567579	rs17553964	T	G	3893	48158	ENSG00000147316	MCPH1		0.013135	0.0794051		hsa-miR-146a-5p
	8	6566813	rs12549365	T	G	3893	48157	ENSG00000147316	MCPH1		0.013559	0.0810096		hsa-miR-146a-5p
	8	6600229	rs2515540	A	G	3009	11489	ENSG00000147316	MCPH1		0.017592	0.102703		hsa-miR-146a-5p
	8	6567426	rs17553929	C	G	3893	48158	ENSG00000147316	MCPH1		0.017883	0.103808		hsa-miR-146a-5p
	8	6586852	rs17077619	A	G	4485	50332	ENSG00000147316	MCPH1		0.020141	0.116255		hsa-miR-146a-5p
	8	6409436	rs1550696	A	G	3748	46532	ENSG00000147316	MCPH1		0.020259	0.116279		hsa-miR-146a-5p
	8	6595954	rs2442576	A	C	4486	50356	ENSG00000147316	MCPH1		0.021492	0.122667		hsa-miR-146a-5p
	8	6586361	rs10086965	C	G	4485	50327	ENSG00000147316	MCPH1		0.021835	0.123933		hsa-miR-146a-5p
	8	6600560	rs2959788	C	G	3009	11489	ENSG00000147316	MCPH1		0.023322	0.131641		hsa-miR-146a-5p
	8	6587046	rs17077621	T	C	4486	50335	ENSG00000147316	MCPH1		0.024059	0.134317		hsa-miR-146a-5p
	8	6573056	rs17077573	A	G	3794	48038	ENSG00000147316	MCPH1		0.02422	0.134481		hsa-miR-146a-5p
	8	6572659	rs7820827	A	G	3794	48037	ENSG00000147316	MCPH1		0.026183	0.144124		hsa-miR-146a-5p
	8	6595850	rs11777882	T	C	4387	50223	ENSG00000147316	MCPH1		0.026641	0.144124		hsa-miR-146a-5p
	8	6598909	rs2442569	T	G	4387	50207	ENSG00000147316	MCPH1		0.026662	0.144124		hsa-miR-146a-5p
	8	6562969	rs3739390	C	G	3893	48160	ENSG00000147316	MCPH1		0.027386	0.146487		hsa-miR-146a-5p
	8	6589756	rs13255093	A	T	4242	48562	ENSG00000147316	MCPH1		0.027929	0.148614		hsa-miR-146a-5p
	8	6573382	rs17624865	A	G	3794	48039	ENSG00000147316	MCPH1		0.028099	0.148744		hsa-miR-146a-5p
	8	6603356	rs11785507	T	C	3009	11489	ENSG00000147316	MCPH1		0.029087	0.152394		hsa-miR-146a-5p
	8	6570283	rs2922842	A	G	3794	48038	ENSG00000147316	MCPH1		0.032408	0.168928		hsa-miR-146a-5p
	8	6570428	rs2922843	T	G	3794	48038	ENSG00000147316	MCPH1		0.032842	0.170321		hsa-miR-146a-5p
	8	6583427	rs2442584	A	G	4486	50327	ENSG00000147316	MCPH1		0.033202	0.170458		hsa-miR-146a-5p
	8	6598019	rs2922853	T	C	4486	50334	ENSG00000147316	MCPH1		0.034874	0.17726		hsa-miR-146a-5p
	8	6534138	rs2922882	C	G	4340	48727	ENSG00000147316	MCPH1		0.039159	0.197079		hsa-miR-146a-5p
	8	6533661	rs2959813	C	G	4340	48728	ENSG00000147316	MCPH1		0.039739	0.19873		hsa-miR-146a-5p
	8	6532641	rs1031304	T	C	4340	48728	ENSG00000147316	MCPH1		0.040107	0.19873		hsa-miR-146a-5p
	8	6407582	rs2440450	C	G	2647	41506	ENSG00000147316	MCPH1		0.040265	0.19873		hsa-miR-146a-5p
	8	6539584	rs1823376	A	C	4387	50247	ENSG00000147316	MCPH1		0.043348	0.211898		hsa-miR-146a-5p
	8	6569875	rs2922841	T	C	3794	48038	ENSG00000147316	MCPH1		0.044892	0.218401		hsa-miR-146a-5p
	8	6589625	rs7825703	T	C	4485	50334	ENSG00000147316	MCPH1		0.047693	0.230928		hsa-miR-146a-5p
	8	6578354	rs2922861	T	C	4340	48705	ENSG00000147316	MCPH1		0.048227	0.231374		hsa-miR-146a-5p
	8	6583995	rs17077606	A	G	4486	50328	ENSG00000147316	MCPH1		0.049317	0.233766		hsa-miR-146a-5p
	8	6588425	rs10109489	A	G	4485	50332	ENSG00000147316	MCPH1		0.049537	0.233766		hsa-miR-146a-5p
	8	6515129	rs7838691	A	T	4486	50367	ENSG00000147316	MCPH1		0.050113	0.233782		hsa-miR-146a-5p
	8	6583857	rs2922859	T	G	4486	50328	ENSG00000147316	MCPH1		0.050636	0.235148		hsa-miR-146a-5p
	8	6542927	rs2515487	A	C	4242	48580	ENSG00000147316	MCPH1		0.05346	0.246026		hsa-miR-146a-5p
	8	6578155	rs2922862	T	G	4341	48701	ENSG00000147316	MCPH1		0.054128	0.246876		hsa-miR-146a-5p
	8	6563952	rs2922826	T	C	3893	48159	ENSG00000147316	MCPH1		0.061949	0.277591		hsa-miR-146a-5p
	8	6614584	rs2959801	A	G	4341	48708	ENSG00000147316	MCPH1		0.062438	0.27856		hsa-miR-146a-5p
	8	6592598	rs6993124	C	G	4486	50342	ENSG00000147316	MCPH1		0.06403	0.28442		hsa-miR-146a-5p
	8	6513028	rs7013006	C	G	4486	50368	ENSG00000147316	MCPH1		0.066888	0.294554		hsa-miR-146a-5p
	8	6412070	rs11985850	A	C	3748	46533	ENSG00000147316	MCPH1		0.069007	0.301288		hsa-miR-146a-5p
	8	6636389	rs2042670	A	C	4341	48716	ENSG00000147316	MCPH1		0.069443	0.301902		hsa-miR-146a-5p
	8	6583702	rs2515526	A	G	4486	50320	ENSG00000147316	MCPH1		0.072461	0.312364		hsa-miR-146a-5p
	8	6633514	rs2911974	T	C	4341	48727	ENSG00000147316	MCPH1		0.079574	0.334557		hsa-miR-146a-5p
	8	6633454	rs2515561	A	G	4340	48711	ENSG00000147316	MCPH1		0.083222	0.340857		hsa-miR-146a-5p
	8	6585859	rs2959779	A	G	3852	44138	ENSG00000147316	MCPH1		0.083408	0.340857		hsa-miR-146a-5p
	8	6605482	rs3020252	A	G	3009	11488	ENSG00000147316	MCPH1		0.084399	0.34211		hsa-miR-146a-5p
	8	6565232	rs17624399	T	C	3893	48158	ENSG00000147316	MCPH1		0.084472	0.34211		hsa-miR-146a-5p
	8	6566442	rs7833871	T	C	3893	48158	ENSG00000147316	MCPH1		0.085287	0.342736		hsa-miR-146a-5p
	8	6560768	rs1562715	T	C	3095	8847	ENSG00000147316	MCPH1		0.089352	0.354125		hsa-miR-146a-5p
	8	6412209	rs2440444	A	C	3748	46533	ENSG00000147316	MCPH1		0.091743	0.360499		hsa-miR-146a-5p
	8	6560726	rs1562714	T	G	2432	7168	ENSG00000147316	MCPH1		0.092649	0.362665		hsa-miR-146a-5p
	8	6598035	rs2922852	T	C	4486	50366	ENSG00000147316	MCPH1		0.09511	0.369467		hsa-miR-146a-5p
	8	6559360	rs2922808	C	G	2432	7168	ENSG00000147316	MCPH1		0.097281	0.375048		hsa-miR-146a-5p
	8	6570347	rs2959776	A	C	4279	49635	ENSG00000147316	MCPH1		0.099986	0.38259		hsa-miR-146a-5p
	8	6628512	rs2912063	A	G	4341	48721	ENSG00000147316	MCPH1		0.10464	0.391598		hsa-miR-146a-5p
	8	6451435	rs2515574	C	G	3748	46532	ENSG00000147316	MCPH1		0.10564	0.393897		hsa-miR-146a-5p
	8	6633660	rs1834451	T	C	4242	48605	ENSG00000147316	MCPH1		0.10615	0.39436		hsa-miR-146a-5p
	8	6627774	rs2912062	C	G	4341	48709	ENSG00000147316	MCPH1		0.1082	0.399442		hsa-miR-146a-5p
	8	6556554	rs2922893	A	G	3095	8847	ENSG00000147316	MCPH1		0.1083	0.399442		hsa-miR-146a-5p
	8	6430312	rs2166010	T	C	2792	43142	ENSG00000147316	MCPH1		0.11251	0.410524		hsa-miR-146a-5p
	8	6556570	rs2922894	A	G	3095	8847	ENSG00000147316	MCPH1		0.11394	0.412793		hsa-miR-146a-5p
	8	6558500	rs3020235	A	C	2432	7168	ENSG00000147316	MCPH1		0.11446	0.413212		hsa-miR-146a-5p
	8	6560313	rs12547077	T	C	4486	50365	ENSG00000147316	MCPH1		0.11558	0.415786		hsa-miR-146a-5p
	8	6635679	rs2980654	A	G	4341	48716	ENSG00000147316	MCPH1		0.11599	0.415797		hsa-miR-146a-5p
	8	6421387	rs894888	A	G	4486	50362	ENSG00000147316	MCPH1		0.11722	0.418737		hsa-miR-146a-5p
	8	6556380	rs3020233	C	G	3095	8847	ENSG00000147316	MCPH1		0.11876	0.421275		hsa-miR-146a-5p
	8	6569684	rs2922840	T	C	3893	48158	ENSG00000147316	MCPH1		0.12172	0.42569		hsa-miR-146a-5p
	8	6621911	rs2515559	A	G	4341	48725	ENSG00000147316	MCPH1		0.12203	0.42569		hsa-miR-146a-5p
	8	6540806	rs2922873	A	G	4384	50202	ENSG00000147316	MCPH1		0.12346	0.42569		hsa-miR-146a-5p
	8	6554419	rs2959764	C	G	2432	7168	ENSG00000147316	MCPH1		0.12602	0.42569		hsa-miR-146a-5p
	8	6620960	rs2253560	A	G	4341	48722	ENSG00000147316	MCPH1		0.12653	0.42569		hsa-miR-146a-5p
	8	6650977	rs17077763	A	G	4387	50242	ENSG00000147316	MCPH1		0.12714	0.42569		hsa-miR-146a-5p
	8	6631266	rs1974946	A	G	4340	48724	ENSG00000147316	MCPH1		0.12735	0.42569		hsa-miR-146a-5p
	8	6629928	rs3020263	A	G	4340	48722	ENSG00000147316	MCPH1		0.12806	0.42569		hsa-miR-146a-5p
	8	6616237	rs2454517	A	G	4340	48726	ENSG00000147316	MCPH1		0.12827	0.42569		hsa-miR-146a-5p
	8	6579140	rs2515518	T	C	4341	48716	ENSG00000147316	MCPH1		0.12888	0.42569		hsa-miR-146a-5p
	8	6482663	rs17077112	T	C	3251	14111	ENSG00000147316	MCPH1		0.13	0.42569		hsa-miR-146a-5p
	8	6554162	rs6991221	T	C	2432	7168	ENSG00000147316	MCPH1		0.13	0.42569		hsa-miR-146a-5p
	8	6526078	rs2515462	A	G	4486	50347	ENSG00000147316	MCPH1		0.13082	0.427007		hsa-miR-146a-5p
	8	6649925	rs2912003	C	G	4387	50197	ENSG00000147316	MCPH1		0.13255	0.430912		hsa-miR-146a-5p
	8	6553978	rs9314604	T	C	3095	8847	ENSG00000147316	MCPH1		0.13286	0.430912		hsa-miR-146a-5p
	8	6621761	rs11137041	T	G	4339	48719	ENSG00000147316	MCPH1		0.13449	0.43264		hsa-miR-146a-5p
	8	6542560	rs2515486	A	C	4242	48575	ENSG00000147316	MCPH1		0.13551	0.43264		hsa-miR-146a-5p
	8	6596921	rs2442573	T	C	4484	50333	ENSG00000147316	MCPH1		0.13613	0.433265		hsa-miR-146a-5p
	8	6405944	rs2515485	T	G	3415	45281	ENSG00000147316	MCPH1		0.13919	0.438903		hsa-miR-146a-5p
	8	6418031	rs7002509	A	G	4486	50339	ENSG00000147316	MCPH1		0.14112	0.443619		hsa-miR-146a-5p
	8	6596829	rs7844613	T	C	4486	50368	ENSG00000147316	MCPH1		0.14245	0.445686		hsa-miR-146a-5p
	8	6561309	rs11996740	A	G	4486	50357	ENSG00000147316	MCPH1		0.14265	0.445686		hsa-miR-146a-5p
	8	6631056	rs3020264	A	G	4340	48724	ENSG00000147316	MCPH1		0.14367	0.446062		hsa-miR-146a-5p
	8	6643857	rs11994063	A	G	4341	48719	ENSG00000147316	MCPH1		0.14367	0.446062		hsa-miR-146a-5p
	8	6553992	rs7004238	C	G	3095	8847	ENSG00000147316	MCPH1		0.1454	0.448788		hsa-miR-146a-5p
	8	6617968	rs2980662	C	G	4341	48725	ENSG00000147316	MCPH1		0.14784	0.454945		hsa-miR-146a-5p
	8	6553764	rs2959763	T	C	2432	7168	ENSG00000147316	MCPH1		0.14917	0.456289		hsa-miR-146a-5p
	8	6595968	rs2442575	A	T	4486	50344	ENSG00000147316	MCPH1		0.15039	0.457169		hsa-miR-146a-5p
	8	6444025	rs11137028	A	G	3748	46533	ENSG00000147316	MCPH1		0.15202	0.459504		hsa-miR-146a-5p
	8	6445150	rs2920676	T	C	3748	46533	ENSG00000147316	MCPH1		0.15751	0.47191		hsa-miR-146a-5p
	8	6525164	rs2515458	A	G	3560	46921	ENSG00000147316	MCPH1		0.15832	0.47295		hsa-miR-146a-5p
	8	6596265	rs4841333	A	G	4486	50343	ENSG00000147316	MCPH1		0.16086	0.474763		hsa-miR-146a-5p
	8	6528683	rs6990020	T	C	4341	48708	ENSG00000147316	MCPH1		0.16157	0.474763		hsa-miR-146a-5p
	8	6600917	rs2442562	T	C	3009	11488	ENSG00000147316	MCPH1		0.16665	0.478662		hsa-miR-146a-5p
	8	6526726	rs2442611	C	G	3560	46915	ENSG00000147316	MCPH1		0.16726	0.478662		hsa-miR-146a-5p
	8	6528318	rs2515464	T	G	4486	50351	ENSG00000147316	MCPH1		0.16726	0.478662		hsa-miR-146a-5p
	8	6597758	rs4841336	T	C	4486	50350	ENSG00000147316	MCPH1		0.16858	0.481092		hsa-miR-146a-5p
	8	6588265	rs2442581	A	C	3560	46878	ENSG00000147316	MCPH1		0.16929	0.481772		hsa-miR-146a-5p
	8	6567067	rs7838154	T	C	3794	48039	ENSG00000147316	MCPH1		0.1705	0.48313		hsa-miR-146a-5p
	8	6579397	rs12549864	T	C	4340	48713	ENSG00000147316	MCPH1		0.17121	0.48313		hsa-miR-146a-5p
	8	6621521	rs1057090	T	C	4339	48693	ENSG00000147316	MCPH1		0.17162	0.48313		hsa-miR-146a-5p
	8	6530692	rs734702	T	C	4486	50362	ENSG00000147316	MCPH1		0.17284	0.48313		hsa-miR-146a-5p
	8	6424431	rs7008037	T	C	4484	50368	ENSG00000147316	MCPH1		0.17345	0.48313		hsa-miR-146a-5p
	8	6529597	rs1868552	T	C	4486	50362	ENSG00000147316	MCPH1		0.17355	0.48313		hsa-miR-146a-5p
	8	6615836	rs1257	A	G	4340	48555	ENSG00000147316	MCPH1		0.17507	0.485273		hsa-miR-146a-5p
	8	6530663	rs746073	A	G	4486	50362	ENSG00000147316	MCPH1		0.17527	0.485273		hsa-miR-146a-5p
	8	6530726	rs734701	A	G	4486	50362	ENSG00000147316	MCPH1		0.1777	0.489349		hsa-miR-146a-5p
	8	6529226	rs1868554	A	T	4486	50360	ENSG00000147316	MCPH1		0.17912	0.490558		hsa-miR-146a-5p
	8	6533230	rs2442602	T	C	4486	50367	ENSG00000147316	MCPH1		0.17993	0.490558		hsa-miR-146a-5p
	8	6530785	rs734704	A	G	4486	50365	ENSG00000147316	MCPH1		0.18014	0.490558		hsa-miR-146a-5p
	8	6570881	rs2442551	A	C	3794	48038	ENSG00000147316	MCPH1		0.18054	0.490558		hsa-miR-146a-5p
	8	6572076	rs17554274	T	G	3794	48040	ENSG00000147316	MCPH1		0.18186	0.492809		hsa-miR-146a-5p
	8	6528962	rs2515468	C	G	3560	46917	ENSG00000147316	MCPH1		0.18368	0.492809		hsa-miR-146a-5p
	8	6422437	rs1966818	A	G	4484	50368	ENSG00000147316	MCPH1		0.1853	0.495584		hsa-miR-146a-5p
	8	6563053	rs3739392	A	G	4486	50350	ENSG00000147316	MCPH1		0.18631	0.496984		hsa-miR-146a-5p
	8	6534246	rs2922881	T	C	4486	50367	ENSG00000147316	MCPH1		0.19137	0.506514		hsa-miR-146a-5p
	8	6634870	rs2980655	A	T	4242	48605	ENSG00000147316	MCPH1		0.19289	0.506899		hsa-miR-146a-5p
	8	6513955	rs1982386	T	C	4478	50334	ENSG00000147316	MCPH1		0.19491	0.509287		hsa-miR-146a-5p
	8	6532558	rs2515482	A	G	4486	50364	ENSG00000147316	MCPH1		0.19542	0.509317		hsa-miR-146a-5p
	8	6583204	rs2442585	A	G	4486	50340	ENSG00000147316	MCPH1		0.19875	0.510241		hsa-miR-146a-5p
	8	6424594	rs7008227	C	G	4484	50367	ENSG00000147316	MCPH1		0.20057	0.511007		hsa-miR-146a-5p
	8	6581944	rs2922860	T	G	4483	50276	ENSG00000147316	MCPH1		0.20209	0.511332		hsa-miR-146a-5p
	8	6425176	rs2515555	C	G	4484	50368	ENSG00000147316	MCPH1		0.2029	0.511332		hsa-miR-146a-5p
	8	6557161	rs17624022	A	C	4486	50355	ENSG00000147316	MCPH1		0.203	0.511332		hsa-miR-146a-5p
	8	6578929	rs2442587	A	G	4341	48717	ENSG00000147316	MCPH1		0.2032	0.511332		hsa-miR-146a-5p
	8	6579756	rs2515519	C	G	4486	50333	ENSG00000147316	MCPH1		0.20522	0.513883		hsa-miR-146a-5p
	8	6633144	rs2912065	T	G	4339	48543	ENSG00000147316	MCPH1		0.20855	0.519181		hsa-miR-146a-5p
	8	6471086	rs2442495	T	G	2822	43090	ENSG00000147316	MCPH1		0.20886	0.519181		hsa-miR-146a-5p
	8	6597275	rs17625642	T	C	4486	50366	ENSG00000147316	MCPH1		0.21077	0.522406		hsa-miR-146a-5p
	8	6630206	rs2936511	C	G	4341	48726	ENSG00000147316	MCPH1		0.21118	0.522406		hsa-miR-146a-5p
	8	6566390	rs2167072	T	G	4486	50362	ENSG00000147316	MCPH1		0.2131	0.525882		hsa-miR-146a-5p
	8	6536630	rs2442599	A	G	4486	50365	ENSG00000147316	MCPH1		0.21723	0.532977		hsa-miR-146a-5p
	8	6420991	rs7018378	A	G	4486	50320	ENSG00000147316	MCPH1		0.21754	0.532977		hsa-miR-146a-5p
	8	6421858	rs1530408	A	G	4484	50368	ENSG00000147316	MCPH1		0.22379	0.541793		hsa-miR-146a-5p
	8	6515897	rs2515426	T	C	3560	46913	ENSG00000147316	MCPH1		0.22459	0.542444		hsa-miR-146a-5p
	8	6533781	rs2959812	A	G	4486	50361	ENSG00000147316	MCPH1		0.22661	0.544748		hsa-miR-146a-5p
	8	6407358	rs2440452	T	G	4483	50357	ENSG00000147316	MCPH1		0.22721	0.544908		hsa-miR-146a-5p
	8	6577881	rs2442589	T	C	4486	50317	ENSG00000147316	MCPH1		0.22953	0.549183		hsa-miR-146a-5p
	8	6526617	rs2515463	A	T	3560	46924	ENSG00000147316	MCPH1		0.23044	0.550072		hsa-miR-146a-5p
	8	6615082	rs11137038	A	G	4341	48668	ENSG00000147316	MCPH1		0.23275	0.553002		hsa-miR-146a-5p
	8	6563756	rs12546205	C	G	3893	48154	ENSG00000147316	MCPH1		0.23547	0.556874		hsa-miR-146a-5p
	8	6540449	rs2922875	T	C	4486	50344	ENSG00000147316	MCPH1		0.23749	0.560354		hsa-miR-146a-5p
	8	6569534	rs2515514	A	T	4486	50348	ENSG00000147316	MCPH1		0.2398	0.562519		hsa-miR-146a-5p
	8	6478395	rs17077077	A	G	3251	14111	ENSG00000147316	MCPH1		0.2402	0.562519		hsa-miR-146a-5p
	8	6482684	rs13267816	C	G	4486	50364	ENSG00000147316	MCPH1		0.24222	0.564174		hsa-miR-146a-5p
	8	6521715	rs1960369	A	G	3560	46924	ENSG00000147316	MCPH1		0.24463	0.564174		hsa-miR-146a-5p
	8	6595238	rs2442577	A	C	4486	50363	ENSG00000147316	MCPH1		0.24463	0.564174		hsa-miR-146a-5p
	8	6516785	rs2442626	T	C	3560	46916	ENSG00000147316	MCPH1		0.24684	0.564174		hsa-miR-146a-5p
	8	6637329	rs2515563	C	G	4341	48717	ENSG00000147316	MCPH1		0.24946	0.56889		hsa-miR-146a-5p
	8	6517627	rs2515436	T	C	3560	46924	ENSG00000147316	MCPH1		0.25167	0.570112		hsa-miR-146a-5p
	8	6429212	rs2440427	A	G	4482	50351	ENSG00000147316	MCPH1		0.25328	0.570272		hsa-miR-146a-5p
	8	6521170	rs963496	A	G	3560	46924	ENSG00000147316	MCPH1		0.25338	0.570272		hsa-miR-146a-5p
	8	6627009	rs2246801	T	C	4340	48723	ENSG00000147316	MCPH1		0.25398	0.570272		hsa-miR-146a-5p
	8	6644631	rs2433150	A	G	4341	48718	ENSG00000147316	MCPH1		0.25448	0.570272		hsa-miR-146a-5p
	8	6621657	rs2912016	A	C	4339	48727	ENSG00000147316	MCPH1		0.25509	0.570272		hsa-miR-146a-5p
	8	6516184	rs4276711	T	G	4482	50365	ENSG00000147316	MCPH1		0.25921	0.576958		hsa-miR-146a-5p
	8	6619105	rs7005662	T	C	4341	48723	ENSG00000147316	MCPH1		0.26001	0.576971		hsa-miR-146a-5p
	8	6520803	rs2515442	T	G	3560	46924	ENSG00000147316	MCPH1		0.26061	0.576971		hsa-miR-146a-5p
	8	6621465	rs2912010	T	C	4340	48726	ENSG00000147316	MCPH1		0.26192	0.577953		hsa-miR-146a-5p
	8	6520329	rs2442621	T	C	3560	46924	ENSG00000147316	MCPH1		0.26312	0.579223		hsa-miR-146a-5p
	8	6643230	rs2433149	C	G	4341	48729	ENSG00000147316	MCPH1		0.26363	0.579223		hsa-miR-146a-5p
	8	6525875	rs2442612	A	C	3560	46924	ENSG00000147316	MCPH1		0.26443	0.579223		hsa-miR-146a-5p
	8	6611919	rs2980666	A	G	3579	46919	ENSG00000147316	MCPH1		0.26503	0.579223		hsa-miR-146a-5p
	8	6524893	rs2515456	T	G	3560	46916	ENSG00000147316	MCPH1		0.26533	0.579223		hsa-miR-146a-5p
	8	6590528	rs2442579	T	C	4482	50316	ENSG00000147316	MCPH1		0.26734	0.580978		hsa-miR-146a-5p
	8	6462651	rs2916740	T	C	4486	50367	ENSG00000147316	MCPH1		0.26744	0.580978		hsa-miR-146a-5p
	8	6462817	rs2979652	C	G	4486	50367	ENSG00000147316	MCPH1		0.26865	0.581351		hsa-miR-146a-5p
	8	6515887	rs2515425	T	C	3560	46924	ENSG00000147316	MCPH1		0.26915	0.581351		hsa-miR-146a-5p
	8	6550695	rs2442591	A	T	4485	50331	ENSG00000147316	MCPH1		0.27055	0.582324		hsa-miR-146a-5p
	8	6531759	rs2515480	A	G	4341	48732	ENSG00000147316	MCPH1		0.27216	0.582324		hsa-miR-146a-5p
	8	6538499	rs11989242	A	G	4486	50312	ENSG00000147316	MCPH1		0.27647	0.582324		hsa-miR-146a-5p
	8	6516535	rs2442627	A	T	3560	46924	ENSG00000147316	MCPH1		0.27708	0.582324		hsa-miR-146a-5p
	8	6516794	rs2515430	T	C	3560	46924	ENSG00000147316	MCPH1		0.27908	0.582324		hsa-miR-146a-5p
	8	6517277	rs2515433	A	G	3560	46924	ENSG00000147316	MCPH1		0.27978	0.582324		hsa-miR-146a-5p
	8	6411921	rs6994734	T	G	4486	50341	ENSG00000147316	MCPH1		0.28049	0.582324		hsa-miR-146a-5p
	8	6517372	rs2515434	A	C	3560	46924	ENSG00000147316	MCPH1		0.28049	0.582324		hsa-miR-146a-5p
	8	6516475	rs2515429	T	C	3560	46924	ENSG00000147316	MCPH1		0.28139	0.582324		hsa-miR-146a-5p
	8	6615597	rs11998083	T	C	4341	48703	ENSG00000147316	MCPH1		0.28199	0.582324		hsa-miR-146a-5p
	8	6578585	rs3020243	A	T	4486	50342	ENSG00000147316	MCPH1		0.28309	0.582324		hsa-miR-146a-5p
	8	6434003	rs2442517	A	G	4339	48683	ENSG00000147316	MCPH1		0.28329	0.582324		hsa-miR-146a-5p
	8	6430592	rs2442524	A	G	4486	50367	ENSG00000147316	MCPH1		0.2835	0.582324		hsa-miR-146a-5p
	8	6516106	rs2515428	C	G	3560	46924	ENSG00000147316	MCPH1		0.2837	0.582324		hsa-miR-146a-5p
	8	6529259	rs7825407	C	G	4486	50358	ENSG00000147316	MCPH1		0.2844	0.582324		hsa-miR-146a-5p
	8	6537840	rs17077452	T	C	4484	50307	ENSG00000147316	MCPH1		0.2848	0.582324		hsa-miR-146a-5p
	8	6514980	rs2515423	A	G	3560	46924	ENSG00000147316	MCPH1		0.2854	0.582324		hsa-miR-146a-5p
	8	6426251	rs2440430	A	G	3677	46456	ENSG00000147316	MCPH1		0.2855	0.582324		hsa-miR-146a-5p
	8	6522025	rs2515445	C	G	3560	46924	ENSG00000147316	MCPH1		0.2859	0.582324		hsa-miR-146a-5p
	8	6517860	rs2442625	C	G	3560	46924	ENSG00000147316	MCPH1		0.2861	0.582324		hsa-miR-146a-5p
	8	6518817	rs2442623	A	G	3560	46924	ENSG00000147316	MCPH1		0.2873	0.582385		hsa-miR-146a-5p
	8	6594263	rs17077633	A	T	2782	45184	ENSG00000147316	MCPH1		0.28851	0.582526		hsa-miR-146a-5p
	8	6518383	rs2442624	T	C	3560	46924	ENSG00000147316	MCPH1		0.29011	0.582706		hsa-miR-146a-5p
	8	6523411	rs2515449	A	G	3560	46924	ENSG00000147316	MCPH1		0.29151	0.58336		hsa-miR-146a-5p
	8	6409253	rs1550697	A	G	4486	50358	ENSG00000147316	MCPH1		0.29181	0.58336		hsa-miR-146a-5p
	8	6519620	rs2515437	C	G	3560	46924	ENSG00000147316	MCPH1		0.29272	0.58336		hsa-miR-146a-5p
	8	6516066	rs2515427	A	G	3560	46924	ENSG00000147316	MCPH1		0.29292	0.58336		hsa-miR-146a-5p
	8	6498636	rs2442476	T	G	3560	46923	ENSG00000147316	MCPH1		0.29542	0.585961		hsa-miR-146a-5p
	8	6607071	rs10100002	T	C	4387	50246	ENSG00000147316	MCPH1		0.29632	0.585961		hsa-miR-146a-5p
	8	6613605	rs2980664	A	G	4341	48654	ENSG00000147316	MCPH1		0.29652	0.585961		hsa-miR-146a-5p
	8	6521534	rs963495	C	G	3560	46924	ENSG00000147316	MCPH1		0.30003	0.587559		hsa-miR-146a-5p
	8	6563630	rs2515507	T	C	4485	50273	ENSG00000147316	MCPH1		0.30113	0.587559		hsa-miR-146a-5p
	8	6607721	rs10090111	T	C	4387	50245	ENSG00000147316	MCPH1		0.30203	0.587559		hsa-miR-146a-5p
	8	6607296	rs10100291	T	C	4387	50247	ENSG00000147316	MCPH1		0.30253	0.587559		hsa-miR-146a-5p
	8	6639934	rs4840522	T	C	3748	46532	ENSG00000147316	MCPH1		0.30263	0.587559		hsa-miR-146a-5p
	8	6525785	rs2922889	A	T	4478	50334	ENSG00000147316	MCPH1		0.30343	0.587559		hsa-miR-146a-5p
	8	6513782	rs17063434	A	G	3560	46924	ENSG00000147316	MCPH1		0.30353	0.587559		hsa-miR-146a-5p
	8	6607456	rs10089770	T	C	4387	50246	ENSG00000147316	MCPH1		0.30403	0.587559		hsa-miR-146a-5p
	8	6521935	rs2515444	A	C	3560	46924	ENSG00000147316	MCPH1		0.30423	0.587559		hsa-miR-146a-5p
	8	6625961	rs2912057	T	C	4341	48724	ENSG00000147316	MCPH1		0.30594	0.589747		hsa-miR-146a-5p
	8	6643023	rs1057091	T	C	4486	50351	ENSG00000147316	MCPH1		0.30784	0.592292		hsa-miR-146a-5p
	8	6571442	rs2922845	C	G	4485	50337	ENSG00000147316	MCPH1		0.30974	0.593665		hsa-miR-146a-5p
	8	6564620	rs2515509	T	C	4486	50363	ENSG00000147316	MCPH1		0.31074	0.593665		hsa-miR-146a-5p
	8	6514024	rs2442628	T	C	4486	50366	ENSG00000147316	MCPH1		0.31194	0.593665		hsa-miR-146a-5p
	8	6627447	rs3020261	A	G	4341	48724	ENSG00000147316	MCPH1		0.31204	0.593665		hsa-miR-146a-5p
	8	6522946	rs17077313	C	G	3659	47043	ENSG00000147316	MCPH1		0.31274	0.593866		hsa-miR-146a-5p
	8	6520058	rs2922898	C	G	3560	46924	ENSG00000147316	MCPH1		0.31464	0.593866		hsa-miR-146a-5p
	8	6459644	rs2922820	T	G	4486	50367	ENSG00000147316	MCPH1		0.31544	0.593866		hsa-miR-146a-5p
	8	6462242	rs2916741	T	C	4486	50368	ENSG00000147316	MCPH1		0.31584	0.593866		hsa-miR-146a-5p
	8	6599219	rs2922849	T	C	3190	42076	ENSG00000147316	MCPH1		0.31604	0.593866		hsa-miR-146a-5p
	8	6461816	rs2916742	C	G	4486	50367	ENSG00000147316	MCPH1		0.31724	0.593866		hsa-miR-146a-5p
	8	6461739	rs7824209	T	C	4486	50367	ENSG00000147316	MCPH1		0.31744	0.593866		hsa-miR-146a-5p
	8	6564406	rs2442509	T	C	4486	50363	ENSG00000147316	MCPH1		0.31844	0.593866		hsa-miR-146a-5p
	8	6418522	rs1562712	C	G	2751	43014	ENSG00000147316	MCPH1		0.32054	0.595979		hsa-miR-146a-5p
	8	6564477	rs2515508	A	G	4486	50364	ENSG00000147316	MCPH1		0.32084	0.595979		hsa-miR-146a-5p
	8	6595036	rs3020248	A	G	3289	42195	ENSG00000147316	MCPH1		0.32244	0.597864		hsa-miR-146a-5p
	8	6467921	rs12550299	C	G	4480	50368	ENSG00000147316	MCPH1		0.32344	0.598632		hsa-miR-146a-5p
	8	6540649	rs2922874	A	G	4486	50344	ENSG00000147316	MCPH1		0.32404	0.598658		hsa-miR-146a-5p
	8	6531695	rs12674822	T	G	4486	50350	ENSG00000147316	MCPH1		0.32684	0.601655		hsa-miR-146a-5p
	8	6608174	rs7840804	A	G	4387	50246	ENSG00000147316	MCPH1		0.32984	0.60256		hsa-miR-146a-5p
	8	6539477	rs1823375	C	G	4486	50360	ENSG00000147316	MCPH1		0.33034	0.60256		hsa-miR-146a-5p
	8	6620084	rs1971314	A	G	4341	48695	ENSG00000147316	MCPH1		0.33094	0.60256		hsa-miR-146a-5p
	8	6470872	rs2440397	C	G	4480	50365	ENSG00000147316	MCPH1		0.33214	0.60256		hsa-miR-146a-5p
	8	6540843	rs2922872	A	G	4486	50345	ENSG00000147316	MCPH1		0.33264	0.60256		hsa-miR-146a-5p
	8	6608306	rs7825469	A	T	4387	50246	ENSG00000147316	MCPH1		0.33614	0.604548		hsa-miR-146a-5p
	8	6462001	rs2922818	A	C	4486	50365	ENSG00000147316	MCPH1		0.33853	0.604548		hsa-miR-146a-5p
	8	6538236	rs12549309	T	C	4486	50328	ENSG00000147316	MCPH1		0.33853	0.604548		hsa-miR-146a-5p
	8	6536444	rs2442600	A	G	4341	48726	ENSG00000147316	MCPH1		0.33883	0.604548		hsa-miR-146a-5p
	8	6462126	rs2920660	T	G	4486	50367	ENSG00000147316	MCPH1		0.34023	0.604548		hsa-miR-146a-5p
	8	6542079	rs17077465	A	G	4486	50332	ENSG00000147316	MCPH1		0.34073	0.604548		hsa-miR-146a-5p
	8	6635665	rs2912084	C	G	4341	48729	ENSG00000147316	MCPH1		0.34123	0.604548		hsa-miR-146a-5p
	8	6599380	rs2922848	T	C	3190	42076	ENSG00000147316	MCPH1		0.34143	0.604548		hsa-miR-146a-5p
	8	6590002	rs2442580	T	C	4486	50366	ENSG00000147316	MCPH1		0.34233	0.605093		hsa-miR-146a-5p
	8	6534045	rs2959811	A	C	4341	48732	ENSG00000147316	MCPH1		0.34293	0.605107		hsa-miR-146a-5p
	8	6421917	rs17076812	A	G	4485	50360	ENSG00000147316	MCPH1		0.34513	0.60671		hsa-miR-146a-5p
	8	6539465	rs2897911	T	G	4486	50360	ENSG00000147316	MCPH1		0.34742	0.607469		hsa-miR-146a-5p
	8	6600148	rs2442567	T	C	3190	42039	ENSG00000147316	MCPH1		0.34832	0.607469		hsa-miR-146a-5p
	8	6432707	rs2442522	A	C	4486	50367	ENSG00000147316	MCPH1		0.34952	0.607469		hsa-miR-146a-5p
	8	6469544	rs7833481	A	G	4480	50367	ENSG00000147316	MCPH1		0.34962	0.607469		hsa-miR-146a-5p
	8	6420042	rs2442533	T	C	4486	50366	ENSG00000147316	MCPH1		0.35171	0.609548		hsa-miR-146a-5p
	8	6541156	rs13255574	T	C	2864	9851	ENSG00000147316	MCPH1		0.35201	0.609548		hsa-miR-146a-5p
	8	6595925	rs2922854	T	C	3190	42076	ENSG00000147316	MCPH1		0.35421	0.61232		hsa-miR-146a-5p
	8	6548087	rs2442592	T	C	4415	50248	ENSG00000147316	MCPH1		0.35501	0.612666		hsa-miR-146a-5p
	8	6536259	rs2959809	T	G	4339	48524	ENSG00000147316	MCPH1		0.3596	0.61624		hsa-miR-146a-5p
	8	6532506	rs2515481	A	G	4341	48731	ENSG00000147316	MCPH1		0.3605	0.61624		hsa-miR-146a-5p
	8	6600529	rs2980676	A	G	3190	42076	ENSG00000147316	MCPH1		0.3607	0.61624		hsa-miR-146a-5p
	8	6606582	rs2515550	A	G	4387	50217	ENSG00000147316	MCPH1		0.36229	0.617923		hsa-miR-146a-5p
	8	6609161	rs2515554	A	G	4387	50245	ENSG00000147316	MCPH1		0.36439	0.619437		hsa-miR-146a-5p
	8	6608651	rs12541807	A	T	4387	50246	ENSG00000147316	MCPH1		0.36997	0.625194		hsa-miR-146a-5p
	8	6606513	rs2454518	T	C	4387	50214	ENSG00000147316	MCPH1		0.37167	0.625194		hsa-miR-146a-5p
	8	6547426	rs17553089	T	C	4415	50245	ENSG00000147316	MCPH1		0.37336	0.626348		hsa-miR-146a-5p
	8	6429720	rs6559161	T	C	4486	50363	ENSG00000147316	MCPH1		0.37476	0.627666		hsa-miR-146a-5p
	8	6429821	rs963754	T	C	4479	50361	ENSG00000147316	MCPH1		0.37805	0.629438		hsa-miR-146a-5p
	8	6637134	rs2911991	T	C	4341	48721	ENSG00000147316	MCPH1		0.37864	0.629438		hsa-miR-146a-5p
	8	6598689	rs2922850	A	G	3190	42076	ENSG00000147316	MCPH1		0.38004	0.629438		hsa-miR-146a-5p
	8	6534748	rs2515483	C	G	4341	48732	ENSG00000147316	MCPH1		0.38074	0.629438		hsa-miR-146a-5p
	8	6630984	rs2911968	T	C	4341	48727	ENSG00000147316	MCPH1		0.38094	0.629438		hsa-miR-146a-5p
	8	6460826	rs12546890	A	G	4486	50367	ENSG00000147316	MCPH1		0.38303	0.629438		hsa-miR-146a-5p
	8	6470887	rs6989935	T	C	4381	50248	ENSG00000147316	MCPH1		0.38373	0.629438		hsa-miR-146a-5p
	8	6608674	rs2515552	A	G	4387	50246	ENSG00000147316	MCPH1		0.38662	0.629438		hsa-miR-146a-5p
	8	6421724	rs1530409	T	C	4486	50366	ENSG00000147316	MCPH1		0.38761	0.629438		hsa-miR-146a-5p
	8	6523357	rs3020223	T	C	4486	50366	ENSG00000147316	MCPH1		0.3893	0.629438		hsa-miR-146a-5p
	8	6463349	rs2920658	C	G	4486	50367	ENSG00000147316	MCPH1		0.3909	0.629438		hsa-miR-146a-5p
	8	6516832	rs2515431	A	G	4486	50363	ENSG00000147316	MCPH1		0.39189	0.629438		hsa-miR-146a-5p
	8	6531862	rs1984860	A	T	4341	48732	ENSG00000147316	MCPH1		0.39478	0.629438		hsa-miR-146a-5p
	8	6604352	rs2922856	T	G	3578	46337	ENSG00000147316	MCPH1		0.39578	0.629438		hsa-miR-146a-5p
	8	6469227	rs2442497	T	C	4480	50367	ENSG00000147316	MCPH1		0.39638	0.629438		hsa-miR-146a-5p
	8	6463415	rs2916737	T	C	4486	50367	ENSG00000147316	MCPH1		0.39658	0.629438		hsa-miR-146a-5p
	8	6609132	rs13269006	A	T	4387	50246	ENSG00000147316	MCPH1		0.39847	0.629438		hsa-miR-146a-5p
	8	6471783	rs2442493	T	C	4486	50367	ENSG00000147316	MCPH1		0.39926	0.629438		hsa-miR-146a-5p
	8	6531119	rs2515477	T	C	4486	50356	ENSG00000147316	MCPH1		0.40006	0.629438		hsa-miR-146a-5p
	8	6636862	rs2042668	A	C	4341	48717	ENSG00000147316	MCPH1		0.40215	0.629438		hsa-miR-146a-5p
	8	6473657	rs17077056	T	C	4480	50367	ENSG00000147316	MCPH1		0.40235	0.629438		hsa-miR-146a-5p
	8	6529099	rs2442608	T	C	4341	48716	ENSG00000147316	MCPH1		0.40404	0.629438		hsa-miR-146a-5p
	8	6618383	rs2013938	A	G	4341	48724	ENSG00000147316	MCPH1		0.40414	0.629438		hsa-miR-146a-5p
	8	6426291	rs2922833	T	C	4482	50345	ENSG00000147316	MCPH1		0.40504	0.629438		hsa-miR-146a-5p
	8	6473252	rs12675930	T	C	4480	50367	ENSG00000147316	MCPH1		0.40573	0.629438		hsa-miR-146a-5p
	8	6463121	rs2916738	T	C	4486	50367	ENSG00000147316	MCPH1		0.40713	0.629438		hsa-miR-146a-5p
	8	6461642	rs7836207	T	G	2896	44651	ENSG00000147316	MCPH1		0.40842	0.629438		hsa-miR-146a-5p
	8	6532193	rs1984857	T	C	4341	48732	ENSG00000147316	MCPH1		0.40902	0.629438		hsa-miR-146a-5p
	8	6473059	rs12676922	A	G	4480	50367	ENSG00000147316	MCPH1		0.40922	0.629438		hsa-miR-146a-5p
	8	6472926	rs12676907	A	G	4480	50367	ENSG00000147316	MCPH1		0.40942	0.629438		hsa-miR-146a-5p
	8	6530081	rs2515471	A	G	4486	50368	ENSG00000147316	MCPH1		0.41141	0.629438		hsa-miR-146a-5p
	8	6650318	rs2912004	T	C	4387	50199	ENSG00000147316	MCPH1		0.41141	0.629438		hsa-miR-146a-5p
	8	6434952	rs6559162	A	G	4485	50366	ENSG00000147316	MCPH1		0.4128	0.629438		hsa-miR-146a-5p
	8	6472814	rs11137029	A	G	4480	50367	ENSG00000147316	MCPH1		0.4134	0.629438		hsa-miR-146a-5p
	8	6530942	rs2442605	A	T	4486	50368	ENSG00000147316	MCPH1		0.4134	0.629438		hsa-miR-146a-5p
	8	6530918	rs2515475	T	C	4486	50368	ENSG00000147316	MCPH1		0.41519	0.629462		hsa-miR-146a-5p
	8	6529787	rs2442607	T	C	4486	50367	ENSG00000147316	MCPH1		0.41568	0.629462		hsa-miR-146a-5p
	8	6538388	rs11989215	A	G	4486	50296	ENSG00000147316	MCPH1		0.41588	0.629462		hsa-miR-146a-5p
	8	6512375	rs3780088	A	G	4415	50276	ENSG00000147316	MCPH1		0.41757	0.630153		hsa-miR-146a-5p
	8	6477098	rs11137033	T	C	4480	50367	ENSG00000147316	MCPH1		0.41887	0.630189		hsa-miR-146a-5p
	8	6476532	rs17077067	A	G	4480	50367	ENSG00000147316	MCPH1		0.41946	0.630189		hsa-miR-146a-5p
	8	6508099	rs2515413	T	C	4485	50365	ENSG00000147316	MCPH1		0.42225	0.630189		hsa-miR-146a-5p
	8	6539242	rs13269021	T	G	2963	9972	ENSG00000147316	MCPH1		0.42314	0.630189		hsa-miR-146a-5p
	8	6438149	rs894896	C	G	2995	44770	ENSG00000147316	MCPH1		0.42404	0.630189		hsa-miR-146a-5p
	8	6530035	rs1807209	T	C	4341	48732	ENSG00000147316	MCPH1		0.42414	0.630189		hsa-miR-146a-5p
	8	6414878	rs2305022	T	G	4486	50365	ENSG00000147316	MCPH1		0.42503	0.630189		hsa-miR-146a-5p
	8	6471493	rs2440396	T	C	4480	50367	ENSG00000147316	MCPH1		0.42613	0.630189		hsa-miR-146a-5p
	8	6459746	rs2916746	C	G	4486	50366	ENSG00000147316	MCPH1		0.42623	0.630189		hsa-miR-146a-5p
	8	6531903	rs1984859	T	C	4341	48732	ENSG00000147316	MCPH1		0.42792	0.631678		hsa-miR-146a-5p
	8	6513770	rs2916747	A	G	3677	46455	ENSG00000147316	MCPH1		0.42851	0.631678		hsa-miR-146a-5p
	8	6616952	rs2454516	C	G	4341	48724	ENSG00000147316	MCPH1		0.42921	0.631678		hsa-miR-146a-5p
	8	6472058	rs2442491	A	G	4480	50366	ENSG00000147316	MCPH1		0.42971	0.631678		hsa-miR-146a-5p
	8	6434813	rs2440420	C	G	3822	48093	ENSG00000147316	MCPH1		0.43229	0.633647		hsa-miR-146a-5p
	8	6461261	rs2442500	T	C	4486	50367	ENSG00000147316	MCPH1		0.43299	0.63372		hsa-miR-146a-5p
	8	6445888	rs2916750	T	G	4486	50363	ENSG00000147316	MCPH1		0.43358	0.63372		hsa-miR-146a-5p
	8	6609293	rs13266352	C	G	4387	50210	ENSG00000147316	MCPH1		0.43627	0.634605		hsa-miR-146a-5p
	8	6614897	rs7017968	C	G	4340	48686	ENSG00000147316	MCPH1		0.43627	0.634605		hsa-miR-146a-5p
	8	6443951	rs2440416	C	G	4486	50363	ENSG00000147316	MCPH1		0.43736	0.634704		hsa-miR-146a-5p
	8	6517201	rs2916724	A	G	3677	46456	ENSG00000147316	MCPH1		0.44054	0.638061		hsa-miR-146a-5p
	8	6443378	rs2442510	T	C	4486	50363	ENSG00000147316	MCPH1		0.44193	0.638061		hsa-miR-146a-5p
	8	6453217	rs2034143	A	G	4485	50361	ENSG00000147316	MCPH1		0.44223	0.638061		hsa-miR-146a-5p
	8	6412575	rs6995735	T	G	4486	50356	ENSG00000147316	MCPH1		0.44342	0.638061		hsa-miR-146a-5p
	8	6616615	rs2936501	A	G	4341	48728	ENSG00000147316	MCPH1		0.44422	0.638313		hsa-miR-146a-5p
	8	6476580	rs3020285	T	C	3893	48167	ENSG00000147316	MCPH1		0.44581	0.638801		hsa-miR-146a-5p
	8	6452897	rs1868551	A	G	4486	50365	ENSG00000147316	MCPH1		0.44829	0.640558		hsa-miR-146a-5p
	8	6539909	rs4455855	A	T	4486	50358	ENSG00000147316	MCPH1		0.45147	0.641993		hsa-miR-146a-5p
	8	6471889	rs2515585	A	C	4486	50367	ENSG00000147316	MCPH1		0.45366	0.641993		hsa-miR-146a-5p
	8	6433656	rs7821173	A	C	4485	50357	ENSG00000147316	MCPH1		0.45485	0.641993		hsa-miR-146a-5p
	8	6539175	rs2922876	T	C	4486	50364	ENSG00000147316	MCPH1		0.45495	0.641993		hsa-miR-146a-5p
	8	6437551	rs3020270	T	C	4485	50366	ENSG00000147316	MCPH1		0.45664	0.643489		hsa-miR-146a-5p
	8	6481143	rs12677501	T	G	4480	50367	ENSG00000147316	MCPH1		0.45862	0.643896		hsa-miR-146a-5p
	8	6614474	rs2959802	A	G	4338	48670	ENSG00000147316	MCPH1		0.45882	0.643896		hsa-miR-146a-5p
	8	6406391	rs2916656	A	T	4486	50362	ENSG00000147316	MCPH1		0.46379	0.648466		hsa-miR-146a-5p
	8	6447293	rs1129706	A	G	4486	50362	ENSG00000147316	MCPH1		0.46488	0.648836		hsa-miR-146a-5p
	8	6482954	rs12679619	A	G	4486	50366	ENSG00000147316	MCPH1		0.46696	0.65085		hsa-miR-146a-5p
	8	6443325	rs2442511	A	G	4485	50366	ENSG00000147316	MCPH1		0.46934	0.651489		hsa-miR-146a-5p
	8	6432147	rs2442523	T	G	4482	50350	ENSG00000147316	MCPH1		0.47044	0.651489		hsa-miR-146a-5p
	8	6616225	rs2959798	A	G	4341	48730	ENSG00000147316	MCPH1		0.47064	0.651489		hsa-miR-146a-5p
	8	6529303	rs1868553	A	C	4485	50367	ENSG00000147316	MCPH1		0.47083	0.651489		hsa-miR-146a-5p
	8	6450722	rs2440412	T	G	4485	50368	ENSG00000147316	MCPH1		0.47212	0.651489		hsa-miR-146a-5p
	8	6432919	rs2440422	A	T	4482	50350	ENSG00000147316	MCPH1		0.47222	0.651489		hsa-miR-146a-5p
	8	6615274	rs3020259	A	C	4341	48694	ENSG00000147316	MCPH1		0.47252	0.651489		hsa-miR-146a-5p
	8	6542484	rs1988762	A	G	4485	50264	ENSG00000147316	MCPH1		0.47391	0.65213		hsa-miR-146a-5p
	8	6450274	rs2515572	A	G	4486	50365	ENSG00000147316	MCPH1		0.47451	0.65213		hsa-miR-146a-5p
	8	6575885	rs2442557	C	G	4386	50197	ENSG00000147316	MCPH1		0.4749	0.65213		hsa-miR-146a-5p
	8	6431358	rs2251956	A	T	4482	50351	ENSG00000147316	MCPH1		0.47897	0.653118		hsa-miR-146a-5p
	8	6473996	rs3020283	C	G	4341	48707	ENSG00000147316	MCPH1		0.47986	0.653118		hsa-miR-146a-5p
	8	6521595	rs7834131	T	C	3677	46456	ENSG00000147316	MCPH1		0.47986	0.653118		hsa-miR-146a-5p
	8	6631189	rs2912064	T	C	4341	48728	ENSG00000147316	MCPH1		0.47996	0.653118		hsa-miR-146a-5p
	8	6500090	rs2242005	T	C	3677	46455	ENSG00000147316	MCPH1		0.48026	0.653118		hsa-miR-146a-5p
	8	6418542	rs2442536	A	C	4485	50367	ENSG00000147316	MCPH1		0.48294	0.653118		hsa-miR-146a-5p
	8	6497692	rs2515596	A	G	3560	46922	ENSG00000147316	MCPH1		0.48324	0.653118		hsa-miR-146a-5p
	8	6418008	rs7002495	A	G	4485	50367	ENSG00000147316	MCPH1		0.48393	0.653118		hsa-miR-146a-5p
	8	6432416	rs2440424	T	C	4482	50350	ENSG00000147316	MCPH1		0.48572	0.653807		hsa-miR-146a-5p
	8	6508817	rs2515416	A	G	4486	50364	ENSG00000147316	MCPH1		0.4875	0.655094		hsa-miR-146a-5p
	8	6448541	rs1867386	A	T	4485	50368	ENSG00000147316	MCPH1		0.4885	0.655094		hsa-miR-146a-5p
	8	6432685	rs2440423	T	C	4482	50350	ENSG00000147316	MCPH1		0.4886	0.655094		hsa-miR-146a-5p
	8	6417442	rs6559160	A	C	4485	50366	ENSG00000147316	MCPH1		0.49207	0.658214		hsa-miR-146a-5p
	8	6448640	rs2920671	T	C	4486	50365	ENSG00000147316	MCPH1		0.49286	0.658214		hsa-miR-146a-5p
	8	6598849	rs2442570	A	G	2950	42579	ENSG00000147316	MCPH1		0.49722	0.66317		hsa-miR-146a-5p
	8	6496749	rs2442477	A	G	4341	48668	ENSG00000147316	MCPH1		0.5004	0.666439		hsa-miR-146a-5p
	8	6616194	rs2959799	A	G	4341	48730	ENSG00000147316	MCPH1		0.50169	0.666439		hsa-miR-146a-5p
	8	6447209	rs1129704	A	C	4485	50367	ENSG00000147316	MCPH1		0.50535	0.667373		hsa-miR-146a-5p
	8	6614005	rs13276344	A	G	4341	48713	ENSG00000147316	MCPH1		0.50535	0.667373		hsa-miR-146a-5p
	8	6449812	rs1373307	T	C	4485	50368	ENSG00000147316	MCPH1		0.50595	0.667373		hsa-miR-146a-5p
	8	6456965	rs2442502	T	C	4485	50328	ENSG00000147316	MCPH1		0.50625	0.667373		hsa-miR-146a-5p
	8	6597563	rs17631156	C	G	2271	7654	ENSG00000147316	MCPH1		0.50763	0.667469		hsa-miR-146a-5p
	8	6517523	rs2515435	C	G	4486	50363	ENSG00000147316	MCPH1		0.50952	0.669093		hsa-miR-146a-5p
	8	6458576	rs2920665	T	G	4486	50365	ENSG00000147316	MCPH1		0.51378	0.672958		hsa-miR-146a-5p
	8	6437029	rs2442514	A	T	4383	50224	ENSG00000147316	MCPH1		0.51973	0.676711		hsa-miR-146a-5p
	8	6497800	rs2916718	A	G	4486	50329	ENSG00000147316	MCPH1		0.52052	0.676711		hsa-miR-146a-5p
	8	6629810	rs13256011	T	G	2986	44733	ENSG00000147316	MCPH1		0.52062	0.676711		hsa-miR-146a-5p
	8	6434037	rs2442516	T	C	4482	50351	ENSG00000147316	MCPH1		0.52389	0.678619		hsa-miR-146a-5p
	8	6560355	rs921291	A	C	4486	50352	ENSG00000147316	MCPH1		0.52557	0.679453		hsa-miR-146a-5p
	8	6487878	rs2920681	A	T	4387	50235	ENSG00000147316	MCPH1		0.52735	0.679453		hsa-miR-146a-5p
	8	6537355	rs12541780	T	G	4387	50197	ENSG00000147316	MCPH1		0.52953	0.679902		hsa-miR-146a-5p
	8	6613661	rs3020258	T	C	4242	48550	ENSG00000147316	MCPH1		0.52973	0.679902		hsa-miR-146a-5p
	8	6432882	rs2442521	A	G	4383	50231	ENSG00000147316	MCPH1		0.53112	0.679946		hsa-miR-146a-5p
	8	6414635	rs2442546	A	G	4485	50356	ENSG00000147316	MCPH1		0.53369	0.679946		hsa-miR-146a-5p
	8	6541076	rs2959819	A	G	4486	50342	ENSG00000147316	MCPH1		0.53369	0.679946		hsa-miR-146a-5p
	8	6444662	rs930557	C	G	4482	50350	ENSG00000147316	MCPH1		0.53548	0.679946		hsa-miR-146a-5p
	8	6595618	rs2959787	A	G	3190	42076	ENSG00000147316	MCPH1		0.53597	0.679946		hsa-miR-146a-5p
	8	6464404	rs3020281	A	G	4486	50367	ENSG00000147316	MCPH1		0.53667	0.679946		hsa-miR-146a-5p
	8	6506429	rs2442468	C	G	4486	50366	ENSG00000147316	MCPH1		0.53775	0.679946		hsa-miR-146a-5p
	8	6637795	rs2433146	A	G	4486	50363	ENSG00000147316	MCPH1		0.53954	0.680109		hsa-miR-146a-5p
	8	6539384	rs1989321	A	G	4486	50319	ENSG00000147316	MCPH1		0.54023	0.680109		hsa-miR-146a-5p
	8	6471989	rs2920656	T	C	4387	50238	ENSG00000147316	MCPH1		0.5433	0.680109		hsa-miR-146a-5p
	8	6538820	rs17623313	T	C	4485	50311	ENSG00000147316	MCPH1		0.5434	0.680109		hsa-miR-146a-5p
	8	6465757	rs2916733	A	G	4486	50367	ENSG00000147316	MCPH1		0.54587	0.680109		hsa-miR-146a-5p
	8	6431900	rs2254903	T	C	4482	50351	ENSG00000147316	MCPH1		0.54914	0.680109		hsa-miR-146a-5p
	8	6489599	rs2920674	C	G	4486	50338	ENSG00000147316	MCPH1		0.55251	0.680109		hsa-miR-146a-5p
	8	6507401	rs2515409	T	C	4486	50367	ENSG00000147316	MCPH1		0.55251	0.680109		hsa-miR-146a-5p
	8	6465182	rs2916734	A	G	4486	50367	ENSG00000147316	MCPH1		0.5534	0.680109		hsa-miR-146a-5p
	8	6445990	rs1054073	A	T	4482	50351	ENSG00000147316	MCPH1		0.5535	0.680109		hsa-miR-146a-5p
	8	6433964	rs2442518	T	C	4482	50350	ENSG00000147316	MCPH1		0.5537	0.680109		hsa-miR-146a-5p
	8	6613290	rs10110387	A	T	4340	48618	ENSG00000147316	MCPH1		0.55508	0.680109		hsa-miR-146a-5p
	8	6531261	rs10503371	C	G	4486	50357	ENSG00000147316	MCPH1		0.55548	0.680109		hsa-miR-146a-5p
	8	6488872	rs2920677	A	G	4486	50334	ENSG00000147316	MCPH1		0.55637	0.680109		hsa-miR-146a-5p
	8	6464344	rs2515583	C	G	4486	50367	ENSG00000147316	MCPH1		0.55746	0.680109		hsa-miR-146a-5p
	8	6448503	rs1867385	A	G	4482	50353	ENSG00000147316	MCPH1		0.55756	0.680109		hsa-miR-146a-5p
	8	6479710	rs2440392	A	G	3560	46925	ENSG00000147316	MCPH1		0.55785	0.680109		hsa-miR-146a-5p
	8	6611458	rs2959806	A	T	2986	44728	ENSG00000147316	MCPH1		0.56072	0.682793		hsa-miR-146a-5p
	8	6463579	rs2440401	T	C	4486	50367	ENSG00000147316	MCPH1		0.5629	0.684632		hsa-miR-146a-5p
	8	6466987	rs11990038	C	G	3014	44778	ENSG00000147316	MCPH1		0.57012	0.690945		hsa-miR-146a-5p
	8	6412662	rs7009134	A	G	4485	50368	ENSG00000147316	MCPH1		0.57408	0.692459		hsa-miR-146a-5p
	8	6447173	rs1129703	A	G	4478	50198	ENSG00000147316	MCPH1		0.57596	0.693465		hsa-miR-146a-5p
	8	6470150	rs2979654	A	G	3893	48168	ENSG00000147316	MCPH1		0.57636	0.693465		hsa-miR-146a-5p
	8	6499124	rs2916717	A	C	4483	50326	ENSG00000147316	MCPH1		0.57695	0.693465		hsa-miR-146a-5p
	8	6490414	rs3020288	A	G	3014	44777	ENSG00000147316	MCPH1		0.57804	0.693958		hsa-miR-146a-5p
	8	6538661	rs11137037	A	C	4486	50303	ENSG00000147316	MCPH1		0.58012	0.694774		hsa-miR-146a-5p
	8	6487557	rs2440428	T	C	4486	50351	ENSG00000147316	MCPH1		0.5815	0.694774		hsa-miR-146a-5p
	8	6489537	rs13282022	C	G	4387	50225	ENSG00000147316	MCPH1		0.5817	0.694774		hsa-miR-146a-5p
	8	6489486	rs13281967	C	G	4486	50343	ENSG00000147316	MCPH1		0.58714	0.69657		hsa-miR-146a-5p
	8	6480785	rs12674488	A	C	4486	50324	ENSG00000147316	MCPH1		0.58783	0.69657		hsa-miR-146a-5p
	8	6481576	rs2922815	T	C	4486	50366	ENSG00000147316	MCPH1		0.58951	0.69657		hsa-miR-146a-5p
	8	6438036	rs894895	A	T	4482	50350	ENSG00000147316	MCPH1		0.5902	0.69657		hsa-miR-146a-5p
	8	6464293	rs2515582	C	G	4486	50367	ENSG00000147316	MCPH1		0.59099	0.69657		hsa-miR-146a-5p
	8	6611331	rs2959804	A	G	2986	44731	ENSG00000147316	MCPH1		0.59218	0.69657		hsa-miR-146a-5p
	8	6539349	rs1375668	A	G	4486	50318	ENSG00000147316	MCPH1		0.59287	0.69657		hsa-miR-146a-5p
	8	6640653	rs2433147	T	C	3560	46922	ENSG00000147316	MCPH1		0.59515	0.696833		hsa-miR-146a-5p
	8	6490683	rs2440406	A	G	4486	50319	ENSG00000147316	MCPH1		0.5992	0.699631		hsa-miR-146a-5p
	8	6480478	rs13248420	A	G	4486	50365	ENSG00000147316	MCPH1		0.59989	0.699637		hsa-miR-146a-5p
	8	6512526	rs3020214	C	G	4485	50368	ENSG00000147316	MCPH1		0.60286	0.700701		hsa-miR-146a-5p
	8	6531599	rs2515479	T	G	4341	48729	ENSG00000147316	MCPH1		0.60632	0.702326		hsa-miR-146a-5p
	8	6510571	rs2442634	C	G	4486	50363	ENSG00000147316	MCPH1		0.61205	0.706006		hsa-miR-146a-5p
	8	6481432	rs17613024	A	G	4486	50365	ENSG00000147316	MCPH1		0.61482	0.706006		hsa-miR-146a-5p
	8	6516544	rs10102851	A	G	4063	47933	ENSG00000147316	MCPH1		0.6162	0.706006		hsa-miR-146a-5p
	8	6481416	rs1550690	C	G	4486	50366	ENSG00000147316	MCPH1		0.6163	0.706006		hsa-miR-146a-5p
	8	6439029	rs2442513	T	G	3014	44775	ENSG00000147316	MCPH1		0.61739	0.706006		hsa-miR-146a-5p
	8	6538720	rs10092206	A	G	4486	50305	ENSG00000147316	MCPH1		0.61779	0.706006		hsa-miR-146a-5p
	8	6489539	rs2920675	T	C	2915	44658	ENSG00000147316	MCPH1		0.62203	0.708482		hsa-miR-146a-5p
	8	6481778	rs2922813	T	C	4486	50366	ENSG00000147316	MCPH1		0.62243	0.708482		hsa-miR-146a-5p
	8	6648428	rs1055752	A	C	3560	46919	ENSG00000147316	MCPH1		0.62273	0.708482		hsa-miR-146a-5p
	8	6486974	rs17077123	C	G	3677	46456	ENSG00000147316	MCPH1		0.62757	0.710243		hsa-miR-146a-5p
	8	6534777	rs17623064	A	T	4341	48715	ENSG00000147316	MCPH1		0.62846	0.710243		hsa-miR-146a-5p
	8	6496650	rs2442478	C	G	4341	48718	ENSG00000147316	MCPH1		0.62945	0.710243		hsa-miR-146a-5p
	8	6478799	rs17077083	A	G	4486	50365	ENSG00000147316	MCPH1		0.63113	0.710457		hsa-miR-146a-5p
	8	6534429	rs12550255	C	G	4341	48717	ENSG00000147316	MCPH1		0.63142	0.710457		hsa-miR-146a-5p
	8	6549051	rs2515493	A	C	4485	50366	ENSG00000147316	MCPH1		0.63221	0.710563		hsa-miR-146a-5p
	8	6610465	rs17556107	T	C	2864	9853	ENSG00000147316	MCPH1		0.63488	0.711098		hsa-miR-146a-5p
	8	6477687	rs2277136	T	C	4486	50364	ENSG00000147316	MCPH1		0.63626	0.711203		hsa-miR-146a-5p
	8	6450535	rs2440413	A	C	4485	50367	ENSG00000147316	MCPH1		0.63952	0.712719		hsa-miR-146a-5p
	8	6640232	rs2515566	C	G	3560	46921	ENSG00000147316	MCPH1		0.64031	0.712719		hsa-miR-146a-5p
	8	6477857	rs1550691	C	G	3014	44778	ENSG00000147316	MCPH1		0.64357	0.712719		hsa-miR-146a-5p
	8	6480005	rs17077094	T	G	4486	50365	ENSG00000147316	MCPH1		0.64416	0.712719		hsa-miR-146a-5p
	8	6486956	rs17077121	T	G	3014	44778	ENSG00000147316	MCPH1		0.64436	0.712719		hsa-miR-146a-5p
	8	6613578	rs2980665	A	G	3649	46411	ENSG00000147316	MCPH1		0.64525	0.712719		hsa-miR-146a-5p
	8	6511863	rs2922905	T	C	4481	50356	ENSG00000147316	MCPH1		0.64723	0.712719		hsa-miR-146a-5p
	8	6503708	rs2979666	A	C	4486	50366	ENSG00000147316	MCPH1		0.64891	0.712719		hsa-miR-146a-5p
	8	6510793	rs2442633	T	C	4481	50356	ENSG00000147316	MCPH1		0.65098	0.712719		hsa-miR-146a-5p
	8	6425958	rs17536777	A	G	4486	50366	ENSG00000147316	MCPH1		0.65157	0.712719		hsa-miR-146a-5p
	8	6522411	rs2922895	C	G	4486	50356	ENSG00000147316	MCPH1		0.65582	0.712719		hsa-miR-146a-5p
	8	6591847	rs9657427	A	G	4241	48575	ENSG00000147316	MCPH1		0.66066	0.712719		hsa-miR-146a-5p
	8	6509781	rs2442635	A	G	4486	50363	ENSG00000147316	MCPH1		0.66095	0.712719		hsa-miR-146a-5p
	8	6478027	rs2515591	T	C	3560	46924	ENSG00000147316	MCPH1		0.66164	0.712719		hsa-miR-146a-5p
	8	6515787	rs2979673	C	G	4385	50246	ENSG00000147316	MCPH1		0.66253	0.712719		hsa-miR-146a-5p
	8	6487607	rs2442485	C	G	4486	50353	ENSG00000147316	MCPH1		0.6654	0.714058		hsa-miR-146a-5p
	8	6511459	rs3020212	T	C	4486	50367	ENSG00000147316	MCPH1		0.66688	0.714058		hsa-miR-146a-5p
	8	6468454	rs2440399	T	G	4486	50363	ENSG00000147316	MCPH1		0.66954	0.714882		hsa-miR-146a-5p
	8	6648184	rs1055749	A	T	4486	50331	ENSG00000147316	MCPH1		0.67369	0.715245		hsa-miR-146a-5p
	8	6517579	rs2922900	T	C	4387	50248	ENSG00000147316	MCPH1		0.67408	0.715245		hsa-miR-146a-5p
	8	6471107	rs3020282	C	G	3893	48168	ENSG00000147316	MCPH1		0.67961	0.718858		hsa-miR-146a-5p
	8	6536973	rs12550622	A	G	4486	50291	ENSG00000147316	MCPH1		0.68297	0.720827		hsa-miR-146a-5p
	8	6406418	rs2243755	T	C	4242	48600	ENSG00000147316	MCPH1		0.68455	0.72175		hsa-miR-146a-5p
	8	6528920	rs3824312	A	G	4341	48728	ENSG00000147316	MCPH1		0.68839	0.723835		hsa-miR-146a-5p
	8	6528765	rs2515466	A	G	4341	48730	ENSG00000147316	MCPH1		0.68869	0.723835		hsa-miR-146a-5p
	8	6500252	rs1870	T	G	4486	50338	ENSG00000147316	MCPH1		0.69007	0.723835		hsa-miR-146a-5p
	8	6489698	rs13282577	A	G	4486	50340	ENSG00000147316	MCPH1		0.69165	0.723881		hsa-miR-146a-5p
	8	6405562	rs1057187	T	G	4242	48609	ENSG00000147316	MCPH1		0.69688	0.725366		hsa-miR-146a-5p
	8	6499714	rs2916716	A	T	4242	48566	ENSG00000147316	MCPH1		0.70073	0.725366		hsa-miR-146a-5p
	8	6512409	rs3020213	T	C	4485	50366	ENSG00000147316	MCPH1		0.70132	0.725366		hsa-miR-146a-5p
	8	6639234	rs17633045	T	C	3560	46923	ENSG00000147316	MCPH1		0.70556	0.725366		hsa-miR-146a-5p
	8	6519912	rs1961222	T	C	4484	50345	ENSG00000147316	MCPH1		0.70833	0.725366		hsa-miR-146a-5p
	8	6529521	rs13268979	T	C	4237	48609	ENSG00000147316	MCPH1		0.70872	0.725366		hsa-miR-146a-5p
	8	6501959	rs2167071	T	C	4485	50339	ENSG00000147316	MCPH1		0.70892	0.725366		hsa-miR-146a-5p
	8	6443653	rs7843094	C	G	2751	43015	ENSG00000147316	MCPH1		0.71089	0.725366		hsa-miR-146a-5p
	8	6502038	rs7835591	A	T	3560	46926	ENSG00000147316	MCPH1		0.71247	0.725366		hsa-miR-146a-5p
	8	6528341	rs2515465	C	G	4242	48609	ENSG00000147316	MCPH1		0.71286	0.725366		hsa-miR-146a-5p
	8	6467530	rs7011385	T	C	3893	48169	ENSG00000147316	MCPH1		0.71681	0.725366		hsa-miR-146a-5p
	8	6528729	rs3824310	T	C	4332	48687	ENSG00000147316	MCPH1		0.71908	0.725366		hsa-miR-146a-5p
	8	6644838	rs17570753	A	T	2967	44722	ENSG00000147316	MCPH1		0.71967	0.725366		hsa-miR-146a-5p
	8	6537300	rs2442598	T	C	3545	47530	ENSG00000147316	MCPH1		0.71977	0.725366		hsa-miR-146a-5p
	8	6637922	rs2454525	C	G	4486	50365	ENSG00000147316	MCPH1		0.72056	0.725366		hsa-miR-146a-5p
	8	6646795	rs11774231	T	C	2967	44721	ENSG00000147316	MCPH1		0.72125	0.725366		hsa-miR-146a-5p
	8	6511829	rs2916755	A	G	4486	50367	ENSG00000147316	MCPH1		0.72135	0.725366		hsa-miR-146a-5p
	8	6510891	rs2442632	T	C	4480	50046	ENSG00000147316	MCPH1		0.72766	0.729018		hsa-miR-146a-5p
	8	6482902	rs2922812	A	G	3748	46533	ENSG00000147316	MCPH1		0.73003	0.729018		hsa-miR-146a-5p
	8	6551791	rs2922867	A	G	2751	43012	ENSG00000147316	MCPH1		0.73279	0.729018		hsa-miR-146a-5p
	8	6485787	rs2922811	C	G	4486	50367	ENSG00000147316	MCPH1		0.73723	0.729018		hsa-miR-146a-5p
	8	6506102	rs17077194	C	G	4486	50364	ENSG00000147316	MCPH1		0.73723	0.729018		hsa-miR-146a-5p
	8	6535026	rs4841224	T	C	4335	48258	ENSG00000147316	MCPH1		0.73742	0.729018		hsa-miR-146a-5p
	8	6500772	rs2442473	T	C	3560	46917	ENSG00000147316	MCPH1		0.739	0.729018		hsa-miR-146a-5p
	8	6612958	rs3020256	C	G	4340	48656	ENSG00000147316	MCPH1		0.73939	0.729018		hsa-miR-146a-5p
	8	6510317	rs6559166	C	G	4415	50292	ENSG00000147316	MCPH1		0.74068	0.729018		hsa-miR-146a-5p
	8	6485602	rs6559164	T	C	4486	50365	ENSG00000147316	MCPH1		0.74363	0.730514		hsa-miR-146a-5p
	8	6498013	rs1975618	A	T	4486	50326	ENSG00000147316	MCPH1		0.74689	0.732308		hsa-miR-146a-5p
	8	6485978	rs2920689	A	C	4486	50342	ENSG00000147316	MCPH1		0.75172	0.73307		hsa-miR-146a-5p
	8	6487253	rs2440432	T	G	4486	50355	ENSG00000147316	MCPH1		0.75497	0.73307		hsa-miR-146a-5p
	8	6635608	rs12681675	A	T	3649	46412	ENSG00000147316	MCPH1		0.75556	0.73307		hsa-miR-146a-5p
	8	6418232	rs7003911	T	C	2751	43015	ENSG00000147316	MCPH1		0.75852	0.734045		hsa-miR-146a-5p
	8	6536658	rs17552444	A	G	3415	45280	ENSG00000147316	MCPH1		0.76099	0.73485		hsa-miR-146a-5p
	8	6500118	rs2515597	T	C	3560	46926	ENSG00000147316	MCPH1		0.76256	0.735073		hsa-miR-146a-5p
	8	6469753	rs2442496	C	G	4486	50367	ENSG00000147316	MCPH1		0.76375	0.735112		hsa-miR-146a-5p
	8	6509440	rs2442636	A	G	4486	50363	ENSG00000147316	MCPH1		0.76996	0.738624		hsa-miR-146a-5p
	8	6577374	rs2442590	A	G	4486	50353	ENSG00000147316	MCPH1		0.7739	0.74051		hsa-miR-146a-5p
	8	6642723	rs2433148	T	C	3560	46923	ENSG00000147316	MCPH1		0.77528	0.740945		hsa-miR-146a-5p
	8	6538837	rs11775442	A	G	3157	43286	ENSG00000147316	MCPH1		0.77745	0.741407		hsa-miR-146a-5p
	8	6501466	rs2959794	C	G	4242	48565	ENSG00000147316	MCPH1		0.77794	0.741407		hsa-miR-146a-5p
	8	6494837	rs1031309	A	C	4486	50333	ENSG00000147316	MCPH1		0.78188	0.743774		hsa-miR-146a-5p
	8	6620246	rs2515558	A	G	3649	46412	ENSG00000147316	MCPH1		0.78513	0.744785		hsa-miR-146a-5p
	8	6498718	rs1975616	T	C	4340	48678	ENSG00000147316	MCPH1		0.78632	0.744864		hsa-miR-146a-5p
	8	6414617	rs17076773	T	C	2751	43015	ENSG00000147316	MCPH1		0.7872	0.744864		hsa-miR-146a-5p
	8	6511514	rs2922906	A	T	4486	50367	ENSG00000147316	MCPH1		0.79065	0.746262		hsa-miR-146a-5p
	8	6534665	rs12676103	A	G	4237	48611	ENSG00000147316	MCPH1		0.79243	0.746262		hsa-miR-146a-5p
	8	6542272	rs2922869	T	C	3446	47415	ENSG00000147316	MCPH1		0.79706	0.749836		hsa-miR-146a-5p
	8	6474237	rs2979656	A	G	4486	50364	ENSG00000147316	MCPH1		0.79804	0.750067		hsa-miR-146a-5p
	8	6585618	rs17077609	T	G	2881	45298	ENSG00000147316	MCPH1		0.80139	0.751833		hsa-miR-146a-5p
	8	6533009	rs17077419	A	G	4341	48729	ENSG00000147316	MCPH1		0.80307	0.752718		hsa-miR-146a-5p
	8	6517252	rs2515432	T	C	4486	50363	ENSG00000147316	MCPH1		0.80573	0.753231		hsa-miR-146a-5p
	8	6501503	rs2922804	A	G	4486	50339	ENSG00000147316	MCPH1		0.80583	0.753231		hsa-miR-146a-5p
	8	6425085	rs2440431	A	G	2751	43015	ENSG00000147316	MCPH1		0.80888	0.754013		hsa-miR-146a-5p
	8	6445504	rs2584	A	G	4341	48690	ENSG00000147316	MCPH1		0.81263	0.755524		hsa-miR-146a-5p
	8	6514591	rs2916735	A	G	4385	50246	ENSG00000147316	MCPH1		0.8144	0.755711		hsa-miR-146a-5p
	8	6510114	rs6559165	T	C	4415	50291	ENSG00000147316	MCPH1		0.82208	0.758703		hsa-miR-146a-5p
	8	6492943	rs2922809	A	T	3748	46531	ENSG00000147316	MCPH1		0.82435	0.760111		hsa-miR-146a-5p
	8	6479367	rs11987805	A	T	3014	44778	ENSG00000147316	MCPH1		0.83075	0.763257		hsa-miR-146a-5p
	8	6624827	rs12679292	T	C	3649	46412	ENSG00000147316	MCPH1		0.83203	0.763602		hsa-miR-146a-5p
	8	6434849	rs17609194	A	G	4486	50366	ENSG00000147316	MCPH1		0.83262	0.763602		hsa-miR-146a-5p
	8	6449801	rs1373306	T	G	4485	50363	ENSG00000147316	MCPH1		0.83371	0.763915		hsa-miR-146a-5p
	8	6444633	rs2083914	T	G	4485	50358	ENSG00000147316	MCPH1		0.83913	0.767805		hsa-miR-146a-5p
	8	6472108	rs2515586	A	G	2751	43015	ENSG00000147316	MCPH1		0.84198	0.768735		hsa-miR-146a-5p
	8	6563013	rs3739391	A	G	4485	50352	ENSG00000147316	MCPH1		0.84543	0.770827		hsa-miR-146a-5p
	8	6496638	rs2922806	T	C	4486	50353	ENSG00000147316	MCPH1		0.8471	0.770827		hsa-miR-146a-5p
	8	6564509	rs10108504	T	C	3560	46925	ENSG00000147316	MCPH1		0.84917	0.770827		hsa-miR-146a-5p
	8	6503960	rs11776519	T	G	4385	50245	ENSG00000147316	MCPH1		0.85094	0.770827		hsa-miR-146a-5p
	8	6499786	rs2916715	T	C	4242	48563	ENSG00000147316	MCPH1		0.85252	0.770827		hsa-miR-146a-5p
	8	6499416	rs2442475	A	G	4340	48679	ENSG00000147316	MCPH1		0.8541	0.770827		hsa-miR-146a-5p
	8	6479866	rs17540702	A	G	3415	45263	ENSG00000147316	MCPH1		0.8604	0.770827		hsa-miR-146a-5p
	8	6511255	rs2442631	T	C	4486	50367	ENSG00000147316	MCPH1		0.86375	0.770827		hsa-miR-146a-5p
	8	6622816	rs11780088	A	C	4387	50246	ENSG00000147316	MCPH1		0.86562	0.770827		hsa-miR-146a-5p
	8	6415442	rs12115169	T	C	4486	50359	ENSG00000147316	MCPH1		0.8668	0.770827		hsa-miR-146a-5p
	8	6416121	rs13264652	T	C	4242	48548	ENSG00000147316	MCPH1		0.86867	0.770827		hsa-miR-146a-5p
	8	6497939	rs2122279	A	G	4241	48554	ENSG00000147316	MCPH1		0.86916	0.770827		hsa-miR-146a-5p
	8	6576273	rs3020242	A	G	3659	47028	ENSG00000147316	MCPH1		0.87064	0.770827		hsa-miR-146a-5p
	8	6650382	rs11784671	T	G	3560	46908	ENSG00000147316	MCPH1		0.87497	0.770827		hsa-miR-146a-5p
	8	6620789	rs13256443	C	G	3649	46413	ENSG00000147316	MCPH1		0.87596	0.770827		hsa-miR-146a-5p
	8	6407475	rs17076757	T	C	4486	50358	ENSG00000147316	MCPH1		0.87684	0.770938		hsa-miR-146a-5p
	8	6446664	rs2916749	T	G	4486	50366	ENSG00000147316	MCPH1		0.87842	0.770984		hsa-miR-146a-5p
	8	6574145	rs7833581	T	C	3560	46925	ENSG00000147316	MCPH1		0.88512	0.770984		hsa-miR-146a-5p
	8	6515535	rs2959791	T	G	4387	50245	ENSG00000147316	MCPH1		0.88669	0.770984		hsa-miR-146a-5p
	8	6421990	rs1968586	T	C	4241	48593	ENSG00000147316	MCPH1		0.89181	0.770984		hsa-miR-146a-5p
	8	6493731	rs17077154	T	C	3748	46531	ENSG00000147316	MCPH1		0.89181	0.770984		hsa-miR-146a-5p
	8	6405310	rs725438	A	T	4242	48594	ENSG00000147316	MCPH1		0.89211	0.770984		hsa-miR-146a-5p
	8	6519356	rs13281117	A	G	4486	50364	ENSG00000147316	MCPH1		0.89289	0.770984		hsa-miR-146a-5p
	8	6567663	rs2442548	C	G	4386	50229	ENSG00000147316	MCPH1		0.89516	0.770984		hsa-miR-146a-5p
	8	6628002	rs2059535	C	G	3649	46412	ENSG00000147316	MCPH1		0.89801	0.770984		hsa-miR-146a-5p
	8	6551161	rs4840457	T	C	3559	46906	ENSG00000147316	MCPH1		0.8991	0.770984		hsa-miR-146a-5p
	8	6453935	rs4841082	T	C	4242	48569	ENSG00000147316	MCPH1		0.89959	0.770984		hsa-miR-146a-5p
	8	6614034	rs2980663	T	C	3649	46414	ENSG00000147316	MCPH1		0.90077	0.770984		hsa-miR-146a-5p
	8	6625412	rs2959797	A	C	4486	50365	ENSG00000147316	MCPH1		0.9052	0.770984		hsa-miR-146a-5p
	8	6472040	rs2442492	A	G	4486	50366	ENSG00000147316	MCPH1		0.9056	0.770984		hsa-miR-146a-5p
	8	6471949	rs2979655	T	G	4486	50366	ENSG00000147316	MCPH1		0.90628	0.770984		hsa-miR-146a-5p
	8	6581621	rs2515524	C	G	4485	50338	ENSG00000147316	MCPH1		0.90688	0.770984		hsa-miR-146a-5p
	8	6573249	rs2442553	A	T	4485	50346	ENSG00000147316	MCPH1		0.90747	0.770984		hsa-miR-146a-5p
	8	6578422	rs11785293	T	C	2487	10187	ENSG00000147316	MCPH1		0.90776	0.770984		hsa-miR-146a-5p
	8	6572819	rs2515516	C	G	4486	50339	ENSG00000147316	MCPH1		0.90806	0.770984		hsa-miR-146a-5p
	8	6402938	rs10103862	T	G	4242	48569	ENSG00000147316	MCPH1		0.91367	0.770984		hsa-miR-146a-5p
	8	6473285	rs2442490	A	T	4486	50365	ENSG00000147316	MCPH1		0.91377	0.770984		hsa-miR-146a-5p
	8	6615767	rs2959800	T	C	4341	48725	ENSG00000147316	MCPH1		0.91387	0.770984		hsa-miR-146a-5p
	8	6402909	rs10104726	T	C	4242	48568	ENSG00000147316	MCPH1		0.91997	0.771393		hsa-miR-146a-5p
	8	6516735	rs2916725	T	C	4486	50365	ENSG00000147316	MCPH1		0.92105	0.771393		hsa-miR-146a-5p
	8	6612079	rs1077701	A	C	4236	48554	ENSG00000147316	MCPH1		0.9309	0.772247		hsa-miR-146a-5p
	8	6511777	rs2916756	A	G	4387	50246	ENSG00000147316	MCPH1		0.93316	0.772247		hsa-miR-146a-5p
	8	6510701	rs2515418	A	G	4486	50365	ENSG00000147316	MCPH1		0.93326	0.772247		hsa-miR-146a-5p
	8	6515454	rs3020219	T	C	4486	50364	ENSG00000147316	MCPH1		0.93385	0.772247		hsa-miR-146a-5p
	8	6611988	rs1077702	C	G	4242	48558	ENSG00000147316	MCPH1		0.93592	0.772247		hsa-miR-146a-5p
	8	6519809	rs2442622	A	T	4486	50365	ENSG00000147316	MCPH1		0.93779	0.772247		hsa-miR-146a-5p
	8	6487395	rs2442487	C	G	4486	50352	ENSG00000147316	MCPH1		0.94153	0.772247		hsa-miR-146a-5p
	8	6514512	rs2916736	T	G	4486	50364	ENSG00000147316	MCPH1		0.94153	0.772247		hsa-miR-146a-5p
	8	6624176	rs17077721	A	G	4387	50246	ENSG00000147316	MCPH1		0.94242	0.772247		hsa-miR-146a-5p
	8	6518183	rs2959790	T	C	4485	50365	ENSG00000147316	MCPH1		0.94251	0.772247		hsa-miR-146a-5p
	8	6576414	rs2959777	A	G	4238	48541	ENSG00000147316	MCPH1		0.94271	0.772247		hsa-miR-146a-5p
	8	6493535	rs1443964	A	G	3748	46531	ENSG00000147316	MCPH1		0.94409	0.772247		hsa-miR-146a-5p
	8	6514651	rs2979671	T	C	4486	50364	ENSG00000147316	MCPH1		0.94773	0.772749		hsa-miR-146a-5p
	8	6570080	rs11997149	A	G	3560	46921	ENSG00000147316	MCPH1		0.94773	0.772749		hsa-miR-146a-5p
	8	6485998	rs2440445	T	C	4484	50346	ENSG00000147316	MCPH1		0.9497	0.773738		hsa-miR-146a-5p
	8	6503659	rs2916702	A	G	4486	50368	ENSG00000147316	MCPH1		0.95305	0.773905		hsa-miR-146a-5p
	8	6434068	rs6993448	A	G	4486	50366	ENSG00000147316	MCPH1		0.95502	0.773905		hsa-miR-146a-5p
	8	6566471	rs2442528	A	G	4386	50218	ENSG00000147316	MCPH1		0.96328	0.776137		hsa-miR-146a-5p
	8	6521242	rs3020221	T	C	4486	50364	ENSG00000147316	MCPH1		0.97972	0.783065		hsa-miR-146a-5p
	8	6429154	rs2442525	A	C	2751	43015	ENSG00000147316	MCPH1		0.98021	0.783065		hsa-miR-146a-5p
	8	6506463	rs3020210	A	C	4385	50245	ENSG00000147316	MCPH1		0.98031	0.783065		hsa-miR-146a-5p
	10	69832418	rs3852445	C	G	4387	50207	ENSG00000197467	COL13A1		0.0017335	0.01861		hsa-miR-146a-5p
	10	69850293	rs7096311	A	C	3794	48040	ENSG00000197467	COL13A1		0.0028049	0.0266303		hsa-miR-146a-5p
	10	69833781	rs3847353	C	G	4486	50355	ENSG00000197467	COL13A1		0.0029978	0.0280984		hsa-miR-146a-5p
	10	69874365	rs2683556	T	C	4383	50176	ENSG00000197467	COL13A1		0.0052107	0.0429318		hsa-miR-146a-5p
	10	69842008	rs3886687	T	G	4241	48557	ENSG00000197467	COL13A1		0.0060656	0.0476689		hsa-miR-146a-5p
	10	69950289	rs10999047	T	G	3723	47974	ENSG00000197467	COL13A1		0.0077786	0.0563621		hsa-miR-146a-5p
	10	69950630	rs10999049	T	C	3723	47974	ENSG00000197467	COL13A1		0.010698	0.0666444		hsa-miR-146a-5p
	10	69958073	rs10999055	T	C	3723	47974	ENSG00000197467	COL13A1		0.026651	0.144124		hsa-miR-146a-5p
	10	69874351	rs2683555	T	C	4387	50243	ENSG00000197467	COL13A1		0.036511	0.184662		hsa-miR-146a-5p
	10	69874337	rs2704522	T	C	4387	50212	ENSG00000197467	COL13A1		0.052163	0.241143		hsa-miR-146a-5p
	10	69828182	rs1227755	T	C	2896	44646	ENSG00000197467	COL13A1		0.060731	0.273332		hsa-miR-146a-5p
	10	69823756	rs16926931	A	G	3794	48044	ENSG00000197467	COL13A1		0.06612	0.292433		hsa-miR-146a-5p
	10	69874452	rs2683557	A	C	4387	50238	ENSG00000197467	COL13A1		0.077484	0.328473		hsa-miR-146a-5p
	10	69874755	rs2704521	T	C	4387	50211	ENSG00000197467	COL13A1		0.078208	0.330172		hsa-miR-146a-5p
	10	69872654	rs4746009	T	C	4387	50237	ENSG00000197467	COL13A1		0.081404	0.339182		hsa-miR-146a-5p
	10	69946984	rs12360410	T	G	4316	50173	ENSG00000197467	COL13A1		0.082075	0.339182		hsa-miR-146a-5p
	10	69926659	rs17591282	T	C	4316	50166	ENSG00000197467	COL13A1		0.084719	0.34211		hsa-miR-146a-5p
	10	69839286	rs11593153	A	C	4485	50342	ENSG00000197467	COL13A1		0.089774	0.354125		hsa-miR-146a-5p
	10	69833501	rs1227763	A	C	4485	50229	ENSG00000197467	COL13A1		0.096716	0.374283		hsa-miR-146a-5p
	10	69854000	rs12415993	C	G	3366	13578	ENSG00000197467	COL13A1		0.10076	0.382685		hsa-miR-146a-5p
	10	69955451	rs10999054	A	C	4386	50248	ENSG00000197467	COL13A1		0.10126	0.383159		hsa-miR-146a-5p
	10	69841394	rs12259054	T	C	4485	50328	ENSG00000197467	COL13A1		0.10892	0.400284		hsa-miR-146a-5p
	10	69838871	rs7914023	A	C	4485	50361	ENSG00000197467	COL13A1		0.11036	0.404122		hsa-miR-146a-5p
	10	69951215	rs10999052	A	G	4315	50173	ENSG00000197467	COL13A1		0.11333	0.412044		hsa-miR-146a-5p
	10	69910528	rs3793833	A	C	4387	50239	ENSG00000197467	COL13A1		0.11804	0.420196		hsa-miR-146a-5p
	10	69837150	rs11595112	C	G	4485	50353	ENSG00000197467	COL13A1		0.11937	0.421275		hsa-miR-146a-5p
	10	69868351	rs10999004	A	G	2568	12426	ENSG00000197467	COL13A1		0.11958	0.421275		hsa-miR-146a-5p
	10	69956322	rs3750776	A	G	4387	50228	ENSG00000197467	COL13A1		0.12346	0.42569		hsa-miR-146a-5p
	10	69933687	rs16927087	A	T	4316	50172	ENSG00000197467	COL13A1		0.12356	0.42569		hsa-miR-146a-5p
	10	69841165	rs12258864	T	C	4485	50331	ENSG00000197467	COL13A1		0.12377	0.42569		hsa-miR-146a-5p
	10	69877471	rs2894300	A	G	3794	48036	ENSG00000197467	COL13A1		0.13521	0.43264		hsa-miR-146a-5p
	10	69873203	rs11595524	T	C	3560	46901	ENSG00000197467	COL13A1		0.13796	0.436371		hsa-miR-146a-5p
	10	69840004	rs12355979	A	G	4387	50221	ENSG00000197467	COL13A1		0.14408	0.446062		hsa-miR-146a-5p
	10	69889044	rs2763364	T	C	3452	46282	ENSG00000197467	COL13A1		0.14835	0.455144		hsa-miR-146a-5p
	10	69888670	rs10999013	T	C	2271	7654	ENSG00000197467	COL13A1		0.1508	0.457169		hsa-miR-146a-5p
	10	69881111	rs999705	A	G	2416	9290	ENSG00000197467	COL13A1		0.16218	0.474763		hsa-miR-146a-5p
	10	69846242	rs1227751	A	G	4241	48562	ENSG00000197467	COL13A1		0.18358	0.492809		hsa-miR-146a-5p
	10	69913123	rs3793832	T	C	4387	50241	ENSG00000197467	COL13A1		0.19056	0.506514		hsa-miR-146a-5p
	10	69947659	rs10999042	T	C	4315	50164	ENSG00000197467	COL13A1		0.19127	0.506514		hsa-miR-146a-5p
	10	69892824	rs7089663	T	C	4242	48579	ENSG00000197467	COL13A1		0.19249	0.506899		hsa-miR-146a-5p
	10	69873500	rs3998148	A	G	2570	12428	ENSG00000197467	COL13A1		0.19966	0.510241		hsa-miR-146a-5p
	10	69799992	rs2247427	A	C	4387	50245	ENSG00000197467	COL13A1		0.19977	0.510241		hsa-miR-146a-5p
	10	69956777	rs4096394	C	G	4486	50354	ENSG00000197467	COL13A1		0.20492	0.513883		hsa-miR-146a-5p
	10	69953415	rs10823450	A	G	4387	50242	ENSG00000197467	COL13A1		0.20785	0.519181		hsa-miR-146a-5p
	10	69868585	rs12357738	C	G	2570	12428	ENSG00000197467	COL13A1		0.22167	0.540503		hsa-miR-146a-5p
	10	69850493	rs11592327	A	G	4387	50210	ENSG00000197467	COL13A1		0.23386	0.55435		hsa-miR-146a-5p
	10	69860632	rs10762320	A	G	3415	45217	ENSG00000197467	COL13A1		0.2404	0.562519		hsa-miR-146a-5p
	10	69948516	rs10999043	T	C	3794	48049	ENSG00000197467	COL13A1		0.24523	0.564174		hsa-miR-146a-5p
	10	69811839	rs2763352	A	G	4385	50209	ENSG00000197467	COL13A1		0.25097	0.569789		hsa-miR-146a-5p
	10	69818146	rs1227771	T	C	4484	50309	ENSG00000197467	COL13A1		0.25911	0.576958		hsa-miR-146a-5p
	10	69874236	rs2763359	A	G	4387	50236	ENSG00000197467	COL13A1		0.26091	0.576971		hsa-miR-146a-5p
	10	69886466	rs17584162	A	C	4387	50211	ENSG00000197467	COL13A1		0.26784	0.580978		hsa-miR-146a-5p
	10	69798188	rs2704507	A	G	4387	50238	ENSG00000197467	COL13A1		0.27196	0.582324		hsa-miR-146a-5p
	10	69881484	rs1227785	T	C	3560	46894	ENSG00000197467	COL13A1		0.27978	0.582324		hsa-miR-146a-5p
	10	69889290	rs10999015	A	G	4382	50206	ENSG00000197467	COL13A1		0.2838	0.582324		hsa-miR-146a-5p
	10	69859998	rs4468240	T	G	4242	48596	ENSG00000197467	COL13A1		0.2854	0.582324		hsa-miR-146a-5p
	10	69860356	rs4746922	T	C	4242	48567	ENSG00000197467	COL13A1		0.2867	0.582324		hsa-miR-146a-5p
	10	69887542	rs10999011	A	G	4387	50208	ENSG00000197467	COL13A1		0.28811	0.582526		hsa-miR-146a-5p
	10	69868846	rs2763356	T	G	3344	45212	ENSG00000197467	COL13A1		0.28981	0.582706		hsa-miR-146a-5p
	10	69859410	rs2395280	A	G	4242	48584	ENSG00000197467	COL13A1		0.29031	0.582706		hsa-miR-146a-5p
	10	69937875	rs12415220	T	G	4387	50248	ENSG00000197467	COL13A1		0.29372	0.583815		hsa-miR-146a-5p
	10	69945786	rs10999037	T	C	4316	50173	ENSG00000197467	COL13A1		0.30003	0.587559		hsa-miR-146a-5p
	10	69868198	rs2704526	T	C	3344	45214	ENSG00000197467	COL13A1		0.30063	0.587559		hsa-miR-146a-5p
	10	69868214	rs2704525	T	C	3344	45214	ENSG00000197467	COL13A1		0.30934	0.593665		hsa-miR-146a-5p
	10	69888666	rs10999012	T	C	4242	48566	ENSG00000197467	COL13A1		0.31184	0.593665		hsa-miR-146a-5p
	10	69956396	rs1149692	C	G	4486	50333	ENSG00000197467	COL13A1		0.31374	0.593866		hsa-miR-146a-5p
	10	69861298	rs4746925	A	T	4341	48684	ENSG00000197467	COL13A1		0.31624	0.593866		hsa-miR-146a-5p
	10	69894846	rs10999018	A	G	3649	46408	ENSG00000197467	COL13A1		0.32864	0.60256		hsa-miR-146a-5p
	10	69849557	rs12357925	C	G	4387	50208	ENSG00000197467	COL13A1		0.33214	0.60256		hsa-miR-146a-5p
	10	69918302	rs2274181	C	G	4387	50221	ENSG00000197467	COL13A1		0.33674	0.604548		hsa-miR-146a-5p
	10	69817563	rs10998983	A	G	4387	50218	ENSG00000197467	COL13A1		0.33903	0.604548		hsa-miR-146a-5p
	10	69936657	rs12571041	T	C	4387	50248	ENSG00000197467	COL13A1		0.34543	0.60671		hsa-miR-146a-5p
	10	69944476	rs7091714	T	C	3794	48049	ENSG00000197467	COL13A1		0.34892	0.607469		hsa-miR-146a-5p
	10	69835331	rs7900421	C	G	4486	50319	ENSG00000197467	COL13A1		0.35581	0.613011		hsa-miR-146a-5p
	10	69829817	rs11599139	C	G	4387	50236	ENSG00000197467	COL13A1		0.3582	0.615055		hsa-miR-146a-5p
	10	69813398	rs7088833	A	G	3559	46913	ENSG00000197467	COL13A1		0.36349	0.618937		hsa-miR-146a-5p
	10	69938636	rs3793822	A	G	4387	50248	ENSG00000197467	COL13A1		0.36668	0.621771		hsa-miR-146a-5p
	10	69841557	rs3998144	T	C	4242	48563	ENSG00000197467	COL13A1		0.36698	0.621771		hsa-miR-146a-5p
	10	69810607	rs2763346	A	G	4484	50366	ENSG00000197467	COL13A1		0.37177	0.625194		hsa-miR-146a-5p
	10	69957664	rs4096393	A	G	4386	50229	ENSG00000197467	COL13A1		0.37206	0.625194		hsa-miR-146a-5p
	10	69940828	rs17500311	C	G	3723	47973	ENSG00000197467	COL13A1		0.38293	0.629438		hsa-miR-146a-5p
	10	69931829	rs12241163	A	G	4316	50166	ENSG00000197467	COL13A1		0.38612	0.629438		hsa-miR-146a-5p
	10	69811242	rs17497293	A	C	3559	46922	ENSG00000197467	COL13A1		0.38721	0.629438		hsa-miR-146a-5p
	10	69807210	rs10998978	T	C	4316	50172	ENSG00000197467	COL13A1		0.3908	0.629438		hsa-miR-146a-5p
	10	69892654	rs7071338	C	G	4387	50184	ENSG00000197467	COL13A1		0.39239	0.629438		hsa-miR-146a-5p
	10	69956434	rs10823451	C	G	4486	50332	ENSG00000197467	COL13A1		0.39349	0.629438		hsa-miR-146a-5p
	10	69817785	rs12573027	A	G	3723	47972	ENSG00000197467	COL13A1		0.39628	0.629438		hsa-miR-146a-5p
	10	69903027	rs942576	T	G	4242	48595	ENSG00000197467	COL13A1		0.39658	0.629438		hsa-miR-146a-5p
	10	69931938	rs12241227	C	G	4316	50166	ENSG00000197467	COL13A1		0.39916	0.629438		hsa-miR-146a-5p
	10	69939637	rs4746936	A	G	4387	50231	ENSG00000197467	COL13A1		0.40265	0.629438		hsa-miR-146a-5p
	10	69888560	rs7100913	T	C	4242	48588	ENSG00000197467	COL13A1		0.40812	0.629438		hsa-miR-146a-5p
	10	69817666	rs2763335	T	C	4387	50245	ENSG00000197467	COL13A1		0.4122	0.629438		hsa-miR-146a-5p
	10	69843760	rs2763345	C	G	4242	48572	ENSG00000197467	COL13A1		0.4134	0.629438		hsa-miR-146a-5p
	10	69923268	rs3793829	T	C	4386	50185	ENSG00000197467	COL13A1		0.41529	0.629462		hsa-miR-146a-5p
	10	69801200	rs3108965	A	C	4486	50363	ENSG00000197467	COL13A1		0.42036	0.630189		hsa-miR-146a-5p
	10	69892637	rs12220380	T	C	4242	48594	ENSG00000197467	COL13A1		0.42185	0.630189		hsa-miR-146a-5p
	10	69941808	rs3793819	C	G	4486	50364	ENSG00000197467	COL13A1		0.42245	0.630189		hsa-miR-146a-5p
	10	69833384	rs1227762	T	C	4387	50214	ENSG00000197467	COL13A1		0.4308	0.63237		hsa-miR-146a-5p
	10	69854254	rs2704479	C	G	4387	50248	ENSG00000197467	COL13A1		0.43607	0.634605		hsa-miR-146a-5p
	10	69888699	rs12780907	T	C	4387	50201	ENSG00000197467	COL13A1		0.43667	0.634605		hsa-miR-146a-5p
	10	69860776	rs12573749	A	G	4341	48683	ENSG00000197467	COL13A1		0.44332	0.638061		hsa-miR-146a-5p
	10	69956242	rs3750777	A	C	4484	50352	ENSG00000197467	COL13A1		0.44342	0.638061		hsa-miR-146a-5p
	10	69934788	rs17500242	T	G	2896	44650	ENSG00000197467	COL13A1		0.44581	0.638801		hsa-miR-146a-5p
	10	69897125	rs3812702	A	G	4242	48598	ENSG00000197467	COL13A1		0.4475	0.640324		hsa-miR-146a-5p
	10	69854581	rs2683562	T	C	4387	50248	ENSG00000197467	COL13A1		0.45306	0.641993		hsa-miR-146a-5p
	10	69890650	rs10999017	A	T	3560	46874	ENSG00000197467	COL13A1		0.45386	0.641993		hsa-miR-146a-5p
	10	69950113	rs11816683	A	G	4486	50359	ENSG00000197467	COL13A1		0.45783	0.643896		hsa-miR-146a-5p
	10	69819591	rs1227773	A	C	4482	50362	ENSG00000197467	COL13A1		0.46309	0.648466		hsa-miR-146a-5p
	10	69855368	rs2683560	A	G	4387	50247	ENSG00000197467	COL13A1		0.46398	0.648466		hsa-miR-146a-5p
	10	69818827	rs10998985	A	G	4387	50248	ENSG00000197467	COL13A1		0.46786	0.651216		hsa-miR-146a-5p
	10	69919323	rs7090294	T	C	3560	46910	ENSG00000197467	COL13A1		0.48205	0.653118		hsa-miR-146a-5p
	10	69941755	rs3793821	A	G	4387	50244	ENSG00000197467	COL13A1		0.48205	0.653118		hsa-miR-146a-5p
	10	69955603	rs3750778	A	G	4486	50365	ENSG00000197467	COL13A1		0.48383	0.653118		hsa-miR-146a-5p
	10	69843905	rs2704484	A	T	4242	48566	ENSG00000197467	COL13A1		0.49256	0.658214		hsa-miR-146a-5p
	10	69927610	rs1227780	T	C	4387	50239	ENSG00000197467	COL13A1		0.50188	0.666439		hsa-miR-146a-5p
	10	69858631	rs2395286	T	C	4387	50241	ENSG00000197467	COL13A1		0.50228	0.666439		hsa-miR-146a-5p
	10	69828593	rs7101190	T	C	4387	50222	ENSG00000197467	COL13A1		0.50525	0.667373		hsa-miR-146a-5p
	10	69830967	rs11595284	A	G	4387	50225	ENSG00000197467	COL13A1		0.50724	0.667469		hsa-miR-146a-5p
	10	69853848	rs4746921	T	C	3415	45272	ENSG00000197467	COL13A1		0.51318	0.672958		hsa-miR-146a-5p
	10	69826540	rs1227769	T	C	4386	50242	ENSG00000197467	COL13A1		0.51735	0.676711		hsa-miR-146a-5p
	10	69897847	rs942569	A	G	3560	46924	ENSG00000197467	COL13A1		0.51933	0.676711		hsa-miR-146a-5p
	10	69823442	rs7077164	T	C	4485	50306	ENSG00000197467	COL13A1		0.52052	0.676711		hsa-miR-146a-5p
	10	69846660	rs10998997	A	G	3579	46880	ENSG00000197467	COL13A1		0.52399	0.678619		hsa-miR-146a-5p
	10	69818523	rs10998984	A	C	4387	50248	ENSG00000197467	COL13A1		0.52785	0.679453		hsa-miR-146a-5p
	10	69822880	rs10509315	A	T	4387	50249	ENSG00000197467	COL13A1		0.52785	0.679453		hsa-miR-146a-5p
	10	69860065	rs2395279	A	G	4387	50233	ENSG00000197467	COL13A1		0.52805	0.679453		hsa-miR-146a-5p
	10	69956753	rs4096395	T	C	4387	50243	ENSG00000197467	COL13A1		0.53082	0.679946		hsa-miR-146a-5p
	10	69831222	rs10823436	A	G	4387	50185	ENSG00000197467	COL13A1		0.53597	0.679946		hsa-miR-146a-5p
	10	69891081	rs2763366	T	G	4385	50199	ENSG00000197467	COL13A1		0.53637	0.679946		hsa-miR-146a-5p
	10	69954168	rs2394615	T	C	4484	50355	ENSG00000197467	COL13A1		0.53775	0.679946		hsa-miR-146a-5p
	10	69857350	rs2763353	A	G	4387	50248	ENSG00000197467	COL13A1		0.54033	0.680109		hsa-miR-146a-5p
	10	69822027	rs3847351	A	G	4386	50248	ENSG00000197467	COL13A1		0.54152	0.680109		hsa-miR-146a-5p
	10	69880735	rs1227783	T	C	3560	46885	ENSG00000197467	COL13A1		0.5438	0.680109		hsa-miR-146a-5p
	10	69820812	rs17582395	A	C	4387	50249	ENSG00000197467	COL13A1		0.54488	0.680109		hsa-miR-146a-5p
	10	69846720	rs12146341	C	G	4169	48506	ENSG00000197467	COL13A1		0.54716	0.680109		hsa-miR-146a-5p
	10	69834545	rs2704486	A	C	4486	50356	ENSG00000197467	COL13A1		0.54746	0.680109		hsa-miR-146a-5p
	10	69942221	rs16927103	A	G	4387	50247	ENSG00000197467	COL13A1		0.55043	0.680109		hsa-miR-146a-5p
	10	69808822	rs2763342	A	G	4484	50282	ENSG00000197467	COL13A1		0.55389	0.680109		hsa-miR-146a-5p
	10	69890030	rs1125133	A	C	3578	46326	ENSG00000197467	COL13A1		0.55469	0.680109		hsa-miR-146a-5p
	10	69820364	rs17497526	T	C	4387	50244	ENSG00000197467	COL13A1		0.55716	0.680109		hsa-miR-146a-5p
	10	69929392	rs2637229	A	G	4387	50223	ENSG00000197467	COL13A1		0.55765	0.680109		hsa-miR-146a-5p
	10	69798474	rs4746004	A	G	4387	50230	ENSG00000197467	COL13A1		0.56755	0.689364		hsa-miR-146a-5p
	10	69958968	rs1061966	C	G	4486	50343	ENSG00000197467	COL13A1		0.56814	0.689364		hsa-miR-146a-5p
	10	69927455	rs1227779	T	C	4387	50234	ENSG00000197467	COL13A1		0.57299	0.692459		hsa-miR-146a-5p
	10	69952273	rs4746014	A	G	4387	50243	ENSG00000197467	COL13A1		0.57309	0.692459		hsa-miR-146a-5p
	10	69823467	rs1227764	A	G	4485	50364	ENSG00000197467	COL13A1		0.57359	0.692459		hsa-miR-146a-5p
	10	69950717	rs10999050	A	G	4387	50240	ENSG00000197467	COL13A1		0.5819	0.694774		hsa-miR-146a-5p
	10	69916120	rs1227613	C	G	4387	50224	ENSG00000197467	COL13A1		0.58239	0.694774		hsa-miR-146a-5p
	10	69903794	rs16927034	A	G	3560	46925	ENSG00000197467	COL13A1		0.58298	0.694774		hsa-miR-146a-5p
	10	69902333	rs10999020	A	G	4242	48597	ENSG00000197467	COL13A1		0.58615	0.69657		hsa-miR-146a-5p
	10	69905298	rs10999021	T	C	3560	46922	ENSG00000197467	COL13A1		0.58793	0.69657		hsa-miR-146a-5p
	10	69907488	rs1149701	A	G	3560	46920	ENSG00000197467	COL13A1		0.59159	0.69657		hsa-miR-146a-5p
	10	69903469	rs942575	A	G	3560	46924	ENSG00000197467	COL13A1		0.59287	0.69657		hsa-miR-146a-5p
	10	69937760	rs3750781	C	G	4387	50245	ENSG00000197467	COL13A1		0.59317	0.69657		hsa-miR-146a-5p
	10	69819759	rs10998986	A	G	3649	46411	ENSG00000197467	COL13A1		0.59683	0.697661		hsa-miR-146a-5p
	10	69823240	rs7076867	T	C	4341	48727	ENSG00000197467	COL13A1		0.60138	0.700575		hsa-miR-146a-5p
	10	69797990	rs16926886	T	C	4486	50363	ENSG00000197467	COL13A1		0.61275	0.706006		hsa-miR-146a-5p
	10	69896277	rs2395235	T	C	3560	46917	ENSG00000197467	COL13A1		0.61304	0.706006		hsa-miR-146a-5p
	10	69915529	rs16927048	A	C	4387	50220	ENSG00000197467	COL13A1		0.61531	0.706006		hsa-miR-146a-5p
	10	69838303	rs3858154	T	G	4485	50355	ENSG00000197467	COL13A1		0.61561	0.706006		hsa-miR-146a-5p
	10	69950506	rs10762324	A	G	4484	50343	ENSG00000197467	COL13A1		0.6169	0.706006		hsa-miR-146a-5p
	10	69880976	rs999706	A	G	4385	50189	ENSG00000197467	COL13A1		0.62065	0.708482		hsa-miR-146a-5p
	10	69907739	rs1149698	T	C	4386	50139	ENSG00000197467	COL13A1		0.62757	0.710243		hsa-miR-146a-5p
	10	69954781	rs4746937	A	G	4485	50357	ENSG00000197467	COL13A1		0.62984	0.710243		hsa-miR-146a-5p
	10	69821137	rs1227776	A	G	4386	50245	ENSG00000197467	COL13A1		0.63379	0.711098		hsa-miR-146a-5p
	10	69956883	rs4746939	T	C	4387	50243	ENSG00000197467	COL13A1		0.63448	0.711098		hsa-miR-146a-5p
	10	69878230	rs2683548	A	G	4386	50154	ENSG00000197467	COL13A1		0.63547	0.711098		hsa-miR-146a-5p
	10	69840312	rs10998993	A	G	4193	16901	ENSG00000197467	COL13A1		0.63774	0.712078		hsa-miR-146a-5p
	10	69812036	rs2683553	T	C	4387	50240	ENSG00000197467	COL13A1		0.64347	0.712719		hsa-miR-146a-5p
	10	69838552	rs7913732	C	G	4485	50365	ENSG00000197467	COL13A1		0.65128	0.712719		hsa-miR-146a-5p
	10	69949858	rs10823449	A	G	4485	50346	ENSG00000197467	COL13A1		0.65602	0.712719		hsa-miR-146a-5p
	10	69965264	rs3847355	A	G	4486	50363	ENSG00000197467	COL13A1		0.6571	0.712719		hsa-miR-146a-5p
	10	69838241	rs12357700	T	C	4193	16901	ENSG00000197467	COL13A1		0.65898	0.712719		hsa-miR-146a-5p
	10	69887902	rs12252215	T	C	4383	50205	ENSG00000197467	COL13A1		0.65997	0.712719		hsa-miR-146a-5p
	10	69888022	rs12259074	A	G	4383	50204	ENSG00000197467	COL13A1		0.66194	0.712719		hsa-miR-146a-5p
	10	69916994	rs7068393	A	G	4387	50220	ENSG00000197467	COL13A1		0.66668	0.714058		hsa-miR-146a-5p
	10	69821375	rs1227777	T	C	4386	50246	ENSG00000197467	COL13A1		0.66747	0.714058		hsa-miR-146a-5p
	10	69944900	rs4082516	C	G	4387	50246	ENSG00000197467	COL13A1		0.66964	0.714882		hsa-miR-146a-5p
	10	69812209	rs2683551	C	G	4387	50239	ENSG00000197467	COL13A1		0.67152	0.715245		hsa-miR-146a-5p
	10	69894250	rs11599021	C	G	4387	50203	ENSG00000197467	COL13A1		0.67152	0.715245		hsa-miR-146a-5p
	10	69911806	rs2894280	T	C	4387	50241	ENSG00000197467	COL13A1		0.67961	0.718858		hsa-miR-146a-5p
	10	69950386	rs4746013	A	G	4484	50342	ENSG00000197467	COL13A1		0.6804	0.718858		hsa-miR-146a-5p
	10	69903087	rs12243266	T	C	3578	46336	ENSG00000197467	COL13A1		0.68948	0.723835		hsa-miR-146a-5p
	10	69952746	rs3750779	T	C	4387	50243	ENSG00000197467	COL13A1		0.68997	0.723835		hsa-miR-146a-5p
	10	69944995	rs3843585	T	C	4486	50346	ENSG00000197467	COL13A1		0.69116	0.723881		hsa-miR-146a-5p
	10	69914172	rs7091292	A	G	3560	46917	ENSG00000197467	COL13A1		0.69382	0.724155		hsa-miR-146a-5p
	10	69940444	rs16927097	A	C	4387	50245	ENSG00000197467	COL13A1		0.69392	0.724155		hsa-miR-146a-5p
	10	69937270	rs4746935	T	C	4386	50248	ENSG00000197467	COL13A1		0.70418	0.725366		hsa-miR-146a-5p
	10	69950827	rs3793814	A	G	4484	50345	ENSG00000197467	COL13A1		0.70862	0.725366		hsa-miR-146a-5p
	10	69916644	rs3793830	T	C	4386	50159	ENSG00000197467	COL13A1		0.71237	0.725366		hsa-miR-146a-5p
	10	69937076	rs4746933	T	C	4387	50249	ENSG00000197467	COL13A1		0.71346	0.725366		hsa-miR-146a-5p
	10	69831131	rs1227759	A	G	4341	48713	ENSG00000197467	COL13A1		0.71375	0.725366		hsa-miR-146a-5p
	10	69910999	rs12765629	A	G	3560	46915	ENSG00000197467	COL13A1		0.71582	0.725366		hsa-miR-146a-5p
	10	69836634	rs7080527	T	C	4242	48564	ENSG00000197467	COL13A1		0.71789	0.725366		hsa-miR-146a-5p
	10	69798941	rs3108966	A	C	4486	50367	ENSG00000197467	COL13A1		0.71829	0.725366		hsa-miR-146a-5p
	10	69818880	rs1227772	T	C	4387	50221	ENSG00000197467	COL13A1		0.71898	0.725366		hsa-miR-146a-5p
	10	69892372	rs7070915	T	C	4385	49906	ENSG00000197467	COL13A1		0.72095	0.725366		hsa-miR-146a-5p
	10	69879238	rs4746010	A	G	2281	8285	ENSG00000197467	COL13A1		0.72115	0.725366		hsa-miR-146a-5p
	10	69821106	rs1227775	C	G	4387	50225	ENSG00000197467	COL13A1		0.7251	0.72842		hsa-miR-146a-5p
	10	69941828	rs3793818	A	G	4377	50164	ENSG00000197467	COL13A1		0.72904	0.729018		hsa-miR-146a-5p
	10	69953140	rs4746015	A	G	4486	50366	ENSG00000197467	COL13A1		0.73476	0.729018		hsa-miR-146a-5p
	10	69812607	rs4746005	A	G	4387	50244	ENSG00000197467	COL13A1		0.73486	0.729018		hsa-miR-146a-5p
	10	69948078	rs12766101	A	T	2967	44718	ENSG00000197467	COL13A1		0.73673	0.729018		hsa-miR-146a-5p
	10	69817340	rs11598108	T	C	4486	50366	ENSG00000197467	COL13A1		0.73762	0.729018		hsa-miR-146a-5p
	10	69835305	rs10998990	T	C	4387	50230	ENSG00000197467	COL13A1		0.74442	0.730588		hsa-miR-146a-5p
	10	69892745	rs7071359	A	G	4387	50214	ENSG00000197467	COL13A1		0.74847	0.732833		hsa-miR-146a-5p
	10	69937473	rs3750782	A	G	4386	50233	ENSG00000197467	COL13A1		0.75142	0.73307		hsa-miR-146a-5p
	10	69799333	rs2642609	A	G	4486	50368	ENSG00000197467	COL13A1		0.7531	0.73307		hsa-miR-146a-5p
	10	69858555	rs1227739	C	G	4242	48579	ENSG00000197467	COL13A1		0.75507	0.73307		hsa-miR-146a-5p
	10	69833899	rs10823437	A	T	4387	50228	ENSG00000197467	COL13A1		0.75517	0.73307		hsa-miR-146a-5p
	10	69811765	rs2763350	A	G	4387	50245	ENSG00000197467	COL13A1		0.75783	0.734045		hsa-miR-146a-5p
	10	69904565	rs2683576	T	C	4486	50363	ENSG00000197467	COL13A1		0.75872	0.734045		hsa-miR-146a-5p
	10	69938548	rs3793823	A	C	4386	50249	ENSG00000197467	COL13A1		0.76266	0.735073		hsa-miR-146a-5p
	10	69900382	rs3858160	A	G	4387	50240	ENSG00000197467	COL13A1		0.7673	0.737458		hsa-miR-146a-5p
	10	69861415	rs10823444	C	G	4292	17020	ENSG00000197467	COL13A1		0.76848	0.737897		hsa-miR-146a-5p
	10	69816779	rs10998982	A	C	4486	50366	ENSG00000197467	COL13A1		0.7736	0.74051		hsa-miR-146a-5p
	10	69835738	rs10823439	C	G	4387	50199	ENSG00000197467	COL13A1		0.7741	0.74051		hsa-miR-146a-5p
	10	69798760	rs3104052	A	G	4486	50367	ENSG00000197467	COL13A1		0.77705	0.741407		hsa-miR-146a-5p
	10	69931921	rs2637230	C	G	4387	50230	ENSG00000197467	COL13A1		0.78316	0.744298		hsa-miR-146a-5p
	10	69818544	rs1234901	T	C	4385	50248	ENSG00000197467	COL13A1		0.78454	0.744785		hsa-miR-146a-5p
	10	69900272	rs1227737	A	C	3578	46335	ENSG00000197467	COL13A1		0.7874	0.744864		hsa-miR-146a-5p
	10	69838258	rs3858153	A	G	4485	50366	ENSG00000197467	COL13A1		0.78829	0.745016		hsa-miR-146a-5p
	10	69929889	rs2763339	T	G	4387	50233	ENSG00000197467	COL13A1		0.8013	0.751833		hsa-miR-146a-5p
	10	69834302	rs1228670	A	G	4486	50358	ENSG00000197467	COL13A1		0.80435	0.753226		hsa-miR-146a-5p
	10	69944810	rs4082517	A	G	3560	46921	ENSG00000197467	COL13A1		0.80671	0.753365		hsa-miR-146a-5p
	10	69947931	rs3793815	T	C	4486	50344	ENSG00000197467	COL13A1		0.8079	0.753787		hsa-miR-146a-5p
	10	69829621	rs16926941	T	C	3649	46411	ENSG00000197467	COL13A1		0.81253	0.755524		hsa-miR-146a-5p
	10	69814189	rs12768901	T	C	4486	50366	ENSG00000197467	COL13A1		0.81272	0.755524		hsa-miR-146a-5p
	10	69813509	rs10998980	C	G	4486	50366	ENSG00000197467	COL13A1		0.8207	0.758703		hsa-miR-146a-5p
	10	69916055	rs3793831	A	G	4387	50243	ENSG00000197467	COL13A1		0.821	0.758703		hsa-miR-146a-5p
	10	69844942	rs10998995	A	G	4171	48513	ENSG00000197467	COL13A1		0.82169	0.758703		hsa-miR-146a-5p
	10	69905920	rs2683575	C	G	4486	50361	ENSG00000197467	COL13A1		0.82652	0.761425		hsa-miR-146a-5p
	10	69828748	rs1227756	A	G	4387	50239	ENSG00000197467	COL13A1		0.8279	0.761865		hsa-miR-146a-5p
	10	69908640	rs1149697	A	G	4486	50351	ENSG00000197467	COL13A1		0.82849	0.761865		hsa-miR-146a-5p
	10	69889553	rs2683572	A	G	3415	45247	ENSG00000197467	COL13A1		0.84021	0.767805		hsa-miR-146a-5p
	10	69933942	rs2683546	A	C	4387	50247	ENSG00000197467	COL13A1		0.85124	0.770827		hsa-miR-146a-5p
	10	69838479	rs3858155	T	C	4485	50366	ENSG00000197467	COL13A1		0.85656	0.770827		hsa-miR-146a-5p
	10	69923477	rs3793828	T	C	3794	48048	ENSG00000197467	COL13A1		0.85991	0.770827		hsa-miR-146a-5p
	10	69828131	rs1227753	A	G	4387	50245	ENSG00000197467	COL13A1		0.86119	0.770827		hsa-miR-146a-5p
	10	69801243	rs3104051	A	G	4486	50363	ENSG00000197467	COL13A1		0.86178	0.770827		hsa-miR-146a-5p
	10	69897865	rs942568	T	G	4486	50364	ENSG00000197467	COL13A1		0.86503	0.770827		hsa-miR-146a-5p
	10	69888766	rs10999014	T	C	4242	48561	ENSG00000197467	COL13A1		0.86513	0.770827		hsa-miR-146a-5p
	10	69857828	rs4076957	A	G	4486	50347	ENSG00000197467	COL13A1		0.87143	0.770827		hsa-miR-146a-5p
	10	69857631	rs3858156	T	C	4486	50347	ENSG00000197467	COL13A1		0.87547	0.770827		hsa-miR-146a-5p
	10	69843636	rs11597960	T	C	2930	43673	ENSG00000197467	COL13A1		0.88187	0.770984		hsa-miR-146a-5p
	10	69820221	rs3847350	A	G	4486	50367	ENSG00000197467	COL13A1		0.89053	0.770984		hsa-miR-146a-5p
	10	69948649	rs10823448	A	G	4387	50235	ENSG00000197467	COL13A1		0.89063	0.770984		hsa-miR-146a-5p
	10	69927736	rs3793825	A	G	4387	50221	ENSG00000197467	COL13A1		0.89339	0.770984		hsa-miR-146a-5p
	10	69822699	rs2763341	A	G	4486	50362	ENSG00000197467	COL13A1		0.89723	0.770984		hsa-miR-146a-5p
	10	69897733	rs10762322	A	G	4486	50330	ENSG00000197467	COL13A1		0.89792	0.770984		hsa-miR-146a-5p
	10	69822615	rs8181302	A	G	4387	50218	ENSG00000197467	COL13A1		0.90117	0.770984		hsa-miR-146a-5p
	10	69887413	rs11813062	T	C	4387	50207	ENSG00000197467	COL13A1		0.90756	0.770984		hsa-miR-146a-5p
	10	69840538	rs10998994	A	G	2773	11379	ENSG00000197467	COL13A1		0.90865	0.770984		hsa-miR-146a-5p
	10	69816056	rs2704494	A	G	4387	50231	ENSG00000197467	COL13A1		0.90894	0.770984		hsa-miR-146a-5p
	10	69828976	rs10998988	A	G	4486	50354	ENSG00000197467	COL13A1		0.91032	0.770984		hsa-miR-146a-5p
	10	69808005	rs2763336	A	G	4486	50359	ENSG00000197467	COL13A1		0.9117	0.770984		hsa-miR-146a-5p
	10	69825071	rs1227768	T	C	4486	50366	ENSG00000197467	COL13A1		0.91268	0.770984		hsa-miR-146a-5p
	10	69836158	rs10823440	A	C	4170	48508	ENSG00000197467	COL13A1		0.91623	0.771393		hsa-miR-146a-5p
	10	69819925	rs10823435	A	G	4387	50211	ENSG00000197467	COL13A1		0.91839	0.771393		hsa-miR-146a-5p
	10	69952243	rs10466015	A	T	4387	50244	ENSG00000197467	COL13A1		0.91859	0.771393		hsa-miR-146a-5p
	10	69895687	rs1227744	A	G	3560	46910	ENSG00000197467	COL13A1		0.91997	0.771393		hsa-miR-146a-5p
	10	69813124	rs2704495	A	G	4486	50352	ENSG00000197467	COL13A1		0.92115	0.771393		hsa-miR-146a-5p
	10	69831353	rs1227761	T	C	4387	50185	ENSG00000197467	COL13A1		0.92273	0.772083		hsa-miR-146a-5p
	10	69901120	rs3886895	T	C	2967	44724	ENSG00000197467	COL13A1		0.92706	0.772247		hsa-miR-146a-5p
	10	69868891	rs12146165	A	G	3397	15751	ENSG00000197467	COL13A1		0.92824	0.772247		hsa-miR-146a-5p
	10	69926105	rs2274179	A	C	4387	50227	ENSG00000197467	COL13A1		0.93119	0.772247		hsa-miR-146a-5p
	10	69824706	rs1227766	T	G	4486	50367	ENSG00000197467	COL13A1		0.93208	0.772247		hsa-miR-146a-5p
	10	69800277	rs2704506	T	C	4486	50355	ENSG00000197467	COL13A1		0.93769	0.772247		hsa-miR-146a-5p
	10	69839040	rs10762314	C	G	4242	48584	ENSG00000197467	COL13A1		0.93976	0.772247		hsa-miR-146a-5p
	10	69824393	rs12777790	A	G	3560	46905	ENSG00000197467	COL13A1		0.94104	0.772247		hsa-miR-146a-5p
	10	69928411	rs2763337	A	G	4387	50246	ENSG00000197467	COL13A1		0.94202	0.772247		hsa-miR-146a-5p
	10	69824001	rs11598684	T	C	4387	50218	ENSG00000197467	COL13A1		0.94557	0.772749		hsa-miR-146a-5p
	10	69853733	rs2683563	T	G	4486	50334	ENSG00000197467	COL13A1		0.94704	0.772749		hsa-miR-146a-5p
	10	69813460	rs10998979	C	G	4387	50248	ENSG00000197467	COL13A1		0.95167	0.773905		hsa-miR-146a-5p
	10	69955242	rs4746938	A	G	4486	50366	ENSG00000197467	COL13A1		0.95285	0.773905		hsa-miR-146a-5p
	10	69885684	rs11814083	T	C	4242	48588	ENSG00000197467	COL13A1		0.95561	0.773905		hsa-miR-146a-5p
	10	69919521	rs3855625	A	G	4385	50229	ENSG00000197467	COL13A1		0.95669	0.773905		hsa-miR-146a-5p
	10	69815795	rs2763367	A	G	4387	50236	ENSG00000197467	COL13A1		0.95748	0.773905		hsa-miR-146a-5p
	10	69930719	rs2683571	C	G	4387	50238	ENSG00000197467	COL13A1		0.96328	0.776137		hsa-miR-146a-5p
	10	69830232	rs1227758	T	C	4387	50188	ENSG00000197467	COL13A1		0.9686	0.779194		hsa-miR-146a-5p
	10	69812106	rs10762311	T	C	3560	46917	ENSG00000197467	COL13A1		0.96988	0.77961		hsa-miR-146a-5p
	10	69799967	rs2642608	T	C	4486	50364	ENSG00000197467	COL13A1		0.97844	0.783065		hsa-miR-146a-5p
	10	69887115	rs11813044	A	G	4387	50207	ENSG00000197467	COL13A1		0.97923	0.783065		hsa-miR-146a-5p
	10	69804744	rs2704503	T	C	4486	50359	ENSG00000197467	COL13A1		0.98455	0.785376		hsa-miR-146a-5p
	10	69931813	rs2683570	A	C	4387	50240	ENSG00000197467	COL13A1		0.98474	0.785376		hsa-miR-146a-5p
	10	69839215	rs4746007	T	C	3649	46394	ENSG00000197467	COL13A1		0.99665	0.791649		hsa-miR-146a-5p
	10	69805240	rs4746912	T	G	4383	50195	ENSG00000197467	COL13A1		0.99803	0.791649		hsa-miR-146a-5p
	15	67078030	rs12901081	C	G	4387	50190	ENSG00000166949	SMAD3		0.0034798	0.0317425		hsa-miR-106b-5p
	15	67078107	rs12901499	A	G	4387	50187	ENSG00000166949	SMAD3		0.0038101	0.0344479		hsa-miR-106b-5p
	15	67074495	rs7177795	A	T	4387	50247	ENSG00000166949	SMAD3		0.0090199	0.0618473		hsa-miR-106b-5p
	15	67073284	rs10518707	A	G	4386	50085	ENSG00000166949	SMAD3		0.0095279	0.0642873		hsa-miR-106b-5p
	15	67077783	rs11635145	A	G	4387	50245	ENSG00000166949	SMAD3		0.0099159	0.0642873		hsa-miR-106b-5p
	15	67075296	rs1498506	A	C	4387	50245	ENSG00000166949	SMAD3		0.010005	0.0642873		hsa-miR-106b-5p
	15	67070945	rs10518705	T	G	4387	50245	ENSG00000166949	SMAD3		0.012798	0.0778284		hsa-miR-106b-5p
	15	67067545	rs4776338	T	C	4387	50243	ENSG00000166949	SMAD3		0.013895	0.0825344		hsa-miR-106b-5p
	15	67071235	rs11632964	T	C	4387	50244	ENSG00000166949	SMAD3		0.026843	0.144339		hsa-miR-106b-5p
	15	67102046	rs12916733	T	C	3560	46888	ENSG00000166949	SMAD3		0.033128	0.170458		hsa-miR-106b-5p
	15	67078051	rs12901071	A	G	4387	50203	ENSG00000166949	SMAD3		0.040086	0.19873		hsa-miR-106b-5p
	15	67119711	rs11637581	T	C	3559	46906	ENSG00000166949	SMAD3		0.049652	0.233766		hsa-miR-106b-5p
	15	67119700	rs11637580	C	G	3560	46925	ENSG00000166949	SMAD3		0.049893	0.233782		hsa-miR-106b-5p
	15	67109408	rs11071933	C	G	4486	50342	ENSG00000166949	SMAD3		0.055246	0.250855		hsa-miR-106b-5p
	15	67100707	rs4776890	T	G	4486	50329	ENSG00000166949	SMAD3		0.086526	0.345312		hsa-miR-106b-5p
	15	67140338	rs2414937	C	G	4486	50344	ENSG00000166949	SMAD3		0.10427	0.391598		hsa-miR-106b-5p
	15	67069447	rs16950553	A	G	4486	50367	ENSG00000166949	SMAD3		0.12643	0.42569		hsa-miR-106b-5p
	15	67194252	rs12900401	T	C	4387	50246	ENSG00000166949	SMAD3		0.12837	0.42569		hsa-miR-106b-5p
	15	67198148	rs10163040	A	C	4486	50352	ENSG00000166949	SMAD3		0.1297	0.42569		hsa-miR-106b-5p
	15	67121226	rs7180412	A	G	4341	48731	ENSG00000166949	SMAD3		0.15954	0.474763		hsa-miR-106b-5p
	15	67190938	rs8025774	T	C	4486	50367	ENSG00000166949	SMAD3		0.16137	0.474763		hsa-miR-106b-5p
	15	67198936	rs12917612	A	C	4486	50352	ENSG00000166949	SMAD3		0.16198	0.474763		hsa-miR-106b-5p
	15	67109128	rs2118611	T	C	4485	50363	ENSG00000166949	SMAD3		0.16289	0.475027		hsa-miR-106b-5p
	15	67120258	rs718663	A	G	4341	48702	ENSG00000166949	SMAD3		0.16452	0.476156		hsa-miR-106b-5p
	15	67108152	rs2118612	T	C	4483	50326	ENSG00000166949	SMAD3		0.17284	0.48313		hsa-miR-106b-5p
	15	67193329	rs3743342	T	C	4486	50367	ENSG00000166949	SMAD3		0.17669	0.487883		hsa-miR-106b-5p
	15	67145753	rs893473	A	G	4385	50209	ENSG00000166949	SMAD3		0.17841	0.489983		hsa-miR-106b-5p
	15	67142010	rs12915039	A	C	4386	50219	ENSG00000166949	SMAD3		0.18338	0.492809		hsa-miR-106b-5p
	15	67195211	rs10438355	C	G	4486	50367	ENSG00000166949	SMAD3		0.18378	0.492809		hsa-miR-106b-5p
	15	67115903	rs7168228	A	T	4233	48123	ENSG00000166949	SMAD3		0.19319	0.506899		hsa-miR-106b-5p
	15	67173228	rs12593904	T	G	3677	46456	ENSG00000166949	SMAD3		0.1935	0.506899		hsa-miR-106b-5p
	15	67184430	rs7181556	T	C	4486	50355	ENSG00000166949	SMAD3		0.19613	0.509867		hsa-miR-106b-5p
	15	67166675	rs7179893	T	C	3014	44777	ENSG00000166949	SMAD3		0.19754	0.510241		hsa-miR-106b-5p
	15	67188910	rs3825977	T	C	4486	50354	ENSG00000166949	SMAD3		0.19795	0.510241		hsa-miR-106b-5p
	15	67192818	rs12595334	T	C	4486	50352	ENSG00000166949	SMAD3		0.19815	0.510241		hsa-miR-106b-5p
	15	67175491	rs12324906	A	G	3677	46456	ENSG00000166949	SMAD3		0.19926	0.510241		hsa-miR-106b-5p
	15	67174264	rs2278546	A	G	3677	46456	ENSG00000166949	SMAD3		0.20108	0.511032		hsa-miR-106b-5p
	15	67173025	rs4776344	A	G	4386	50240	ENSG00000166949	SMAD3		0.214	0.52683		hsa-miR-106b-5p
	15	67191641	rs8031440	A	G	4486	50352	ENSG00000166949	SMAD3		0.22137	0.540503		hsa-miR-106b-5p
	15	67121717	rs7163381	A	G	4486	50349	ENSG00000166949	SMAD3		0.22278	0.541793		hsa-miR-106b-5p
	15	67175203	rs12708492	T	C	4485	50303	ENSG00000166949	SMAD3		0.2256	0.543599		hsa-miR-106b-5p
	15	67126675	rs991157	T	C	3560	46917	ENSG00000166949	SMAD3		0.24061	0.562519		hsa-miR-106b-5p
	15	67165512	rs2289259	A	G	3014	44777	ENSG00000166949	SMAD3		0.24544	0.564174		hsa-miR-106b-5p
	15	67191781	rs8031627	A	G	4486	50352	ENSG00000166949	SMAD3		0.24664	0.564174		hsa-miR-106b-5p
	15	67139823	rs10518714	A	C	3560	46900	ENSG00000166949	SMAD3		0.25076	0.569789		hsa-miR-106b-5p
	15	67199963	rs7166081	A	G	4482	50054	ENSG00000166949	SMAD3		0.27206	0.582324		hsa-miR-106b-5p
	15	67141603	rs12443188	A	T	4387	50227	ENSG00000166949	SMAD3		0.28119	0.582324		hsa-miR-106b-5p
	15	67161551	rs16950679	A	G	3578	46337	ENSG00000166949	SMAD3		0.2867	0.582324		hsa-miR-106b-5p
	15	67068970	rs7162912	T	G	4384	50191	ENSG00000166949	SMAD3		0.30353	0.587559		hsa-miR-106b-5p
	15	67145047	rs12439792	A	T	4242	48601	ENSG00000166949	SMAD3		0.32654	0.601655		hsa-miR-106b-5p
	15	67069436	rs12904944	A	G	4384	50248	ENSG00000166949	SMAD3		0.33064	0.60256		hsa-miR-106b-5p
	15	67149659	rs1866316	T	C	4486	50357	ENSG00000166949	SMAD3		0.33324	0.602579		hsa-miR-106b-5p
	15	67115561	rs1438386	A	G	4486	50323	ENSG00000166949	SMAD3		0.33993	0.604548		hsa-miR-106b-5p
	15	67121899	rs4776892	A	T	4486	50350	ENSG00000166949	SMAD3		0.34562	0.60671		hsa-miR-106b-5p
	15	67152055	rs8026358	T	C	2751	43013	ENSG00000166949	SMAD3		0.3565	0.613166		hsa-miR-106b-5p
	15	67154447	rs744910	A	G	4485	50364	ENSG00000166949	SMAD3		0.37765	0.629438		hsa-miR-106b-5p
	15	67157322	rs2033784	A	G	4486	50364	ENSG00000166949	SMAD3		0.37775	0.629438		hsa-miR-106b-5p
	15	67152160	rs10152307	T	C	3560	46925	ENSG00000166949	SMAD3		0.38701	0.629438		hsa-miR-106b-5p
	15	67152409	rs10152544	T	C	4486	50367	ENSG00000166949	SMAD3		0.38891	0.629438		hsa-miR-106b-5p
	15	67154493	rs731874	A	G	3559	46919	ENSG00000166949	SMAD3		0.3904	0.629438		hsa-miR-106b-5p
	15	67155114	rs11634793	T	C	4486	50367	ENSG00000166949	SMAD3		0.39229	0.629438		hsa-miR-106b-5p
	15	67166301	rs17228212	T	C	3560	46925	ENSG00000166949	SMAD3		0.39249	0.629438		hsa-miR-106b-5p
	15	67158877	rs7174445	C	G	4486	50365	ENSG00000166949	SMAD3		0.39996	0.629438		hsa-miR-106b-5p
	15	67165814	rs4562997	A	G	4486	50364	ENSG00000166949	SMAD3		0.40096	0.629438		hsa-miR-106b-5p
	15	67159383	rs10152987	A	G	3560	46927	ENSG00000166949	SMAD3		0.40145	0.629438		hsa-miR-106b-5p
	15	67146225	rs17227716	T	G	2967	44719	ENSG00000166949	SMAD3		0.40354	0.629438		hsa-miR-106b-5p
	15	67145525	rs17293443	T	C	4387	50225	ENSG00000166949	SMAD3		0.40434	0.629438		hsa-miR-106b-5p
	15	67175492	rs11634560	T	G	3659	46989	ENSG00000166949	SMAD3		0.41757	0.630153		hsa-miR-106b-5p
	15	67151626	rs11630297	C	G	3560	46916	ENSG00000166949	SMAD3		0.42265	0.630189		hsa-miR-106b-5p
	15	67186713	rs7173811	T	C	4486	50336	ENSG00000166949	SMAD3		0.42533	0.630189		hsa-miR-106b-5p
	15	67183980	rs6494636	C	G	4486	50334	ENSG00000166949	SMAD3		0.44929	0.641036		hsa-miR-106b-5p
	15	67156561	rs8032739	A	G	4486	50364	ENSG00000166949	SMAD3		0.44988	0.641036		hsa-miR-106b-5p
	15	67158555	rs7173698	A	G	4486	50365	ENSG00000166949	SMAD3		0.45306	0.641993		hsa-miR-106b-5p
	15	67085470	rs16950559	A	T	4387	50240	ENSG00000166949	SMAD3		0.48006	0.653118		hsa-miR-106b-5p
	15	67195726	rs746978	T	G	4486	50365	ENSG00000166949	SMAD3		0.48304	0.653118		hsa-miR-106b-5p
	15	67175169	rs12913547	T	C	4485	50336	ENSG00000166949	SMAD3		0.48522	0.653807		hsa-miR-106b-5p
	15	67141720	rs17293408	A	G	3415	45275	ENSG00000166949	SMAD3		0.52408	0.678619		hsa-miR-106b-5p
	15	67142737	rs745103	A	G	4386	50239	ENSG00000166949	SMAD3		0.5326	0.679946		hsa-miR-106b-5p
	15	67188631	rs11632754	T	C	4485	50348	ENSG00000166949	SMAD3		0.54785	0.680109		hsa-miR-106b-5p
	15	67136689	rs12916244	C	G	4242	48600	ENSG00000166949	SMAD3		0.55429	0.680109		hsa-miR-106b-5p
	15	67138214	rs12914140	T	C	4242	48600	ENSG00000166949	SMAD3		0.59455	0.696833		hsa-miR-106b-5p
	15	67171675	rs16950687	A	G	4485	50368	ENSG00000166949	SMAD3		0.60217	0.700696		hsa-miR-106b-5p
	15	67081040	rs16950556	C	G	3723	47968	ENSG00000166949	SMAD3		0.61284	0.706006		hsa-miR-106b-5p
	15	67146248	rs750766	T	C	4476	50337	ENSG00000166949	SMAD3		0.62589	0.710243		hsa-miR-106b-5p
	15	67168973	rs7183244	T	C	4485	50363	ENSG00000166949	SMAD3		0.62885	0.710243		hsa-miR-106b-5p
	15	67093359	rs881862	C	G	4483	50299	ENSG00000166949	SMAD3		0.62905	0.710243		hsa-miR-106b-5p
	15	67085695	rs11856909	A	G	4486	50306	ENSG00000166949	SMAD3		0.64891	0.712719		hsa-miR-106b-5p
	15	67093637	rs881861	A	G	4483	50308	ENSG00000166949	SMAD3		0.64979	0.712719		hsa-miR-106b-5p
	15	67092995	rs1465842	T	C	4483	50307	ENSG00000166949	SMAD3		0.65019	0.712719		hsa-miR-106b-5p
	15	67190030	rs11629568	T	G	3659	47030	ENSG00000166949	SMAD3		0.65147	0.712719		hsa-miR-106b-5p
	15	67093153	rs1465840	T	C	4483	50308	ENSG00000166949	SMAD3		0.657	0.712719		hsa-miR-106b-5p
	15	67166592	rs7179840	T	C	4486	50366	ENSG00000166949	SMAD3		0.65819	0.712719		hsa-miR-106b-5p
	15	67086069	rs2118613	C	G	4485	50304	ENSG00000166949	SMAD3		0.65888	0.712719		hsa-miR-106b-5p
	15	67168419	rs11639295	T	C	4486	50368	ENSG00000166949	SMAD3		0.65937	0.712719		hsa-miR-106b-5p
	15	67146869	rs2289263	T	G	4474	50102	ENSG00000166949	SMAD3		0.66046	0.712719		hsa-miR-106b-5p
	15	67177230	rs1470002	A	G	4486	50364	ENSG00000166949	SMAD3		0.66273	0.712719		hsa-miR-106b-5p
	15	67087808	rs11631839	A	G	4485	50304	ENSG00000166949	SMAD3		0.66678	0.714058		hsa-miR-106b-5p
	15	67167671	rs11638064	A	G	4485	50355	ENSG00000166949	SMAD3		0.67211	0.715245		hsa-miR-106b-5p
	15	67122087	rs920293	A	G	4486	50355	ENSG00000166949	SMAD3		0.67418	0.715245		hsa-miR-106b-5p
	15	67086884	rs12911469	A	G	4485	50304	ENSG00000166949	SMAD3		0.6803	0.718858		hsa-miR-106b-5p
	15	67092113	rs12442353	A	G	4483	50291	ENSG00000166949	SMAD3		0.69224	0.723881		hsa-miR-106b-5p
	15	67179847	rs3784681	C	G	4486	50343	ENSG00000166949	SMAD3		0.69501	0.724553		hsa-miR-106b-5p
	15	67096215	rs7176870	A	G	4486	50313	ENSG00000166949	SMAD3		0.69856	0.725366		hsa-miR-106b-5p
	15	67094975	rs7169630	T	C	4483	50308	ENSG00000166949	SMAD3		0.7029	0.725366		hsa-miR-106b-5p
	15	67091921	rs4776888	T	C	4483	50292	ENSG00000166949	SMAD3		0.70507	0.725366		hsa-miR-106b-5p
	15	67094523	rs7169183	C	G	4483	50307	ENSG00000166949	SMAD3		0.70547	0.725366		hsa-miR-106b-5p
	15	67093131	rs1465841	C	G	4483	50308	ENSG00000166949	SMAD3		0.70813	0.725366		hsa-miR-106b-5p
	15	67099467	rs9972423	A	T	4486	50322	ENSG00000166949	SMAD3		0.71898	0.725366		hsa-miR-106b-5p
	15	67064436	rs3809572	A	G	4387	50243	ENSG00000166949	SMAD3		0.71937	0.725366		hsa-miR-106b-5p
	15	67125895	rs8028147	A	G	4386	50249	ENSG00000166949	SMAD3		0.7319	0.729018		hsa-miR-106b-5p
	15	67126053	rs4776342	A	G	4386	50249	ENSG00000166949	SMAD3		0.7321	0.729018		hsa-miR-106b-5p
	15	67159616	rs4601989	T	C	4485	50358	ENSG00000166949	SMAD3		0.73535	0.729018		hsa-miR-106b-5p
	15	67135676	rs4147358	A	C	4386	50246	ENSG00000166949	SMAD3		0.73703	0.729018		hsa-miR-106b-5p
	15	67133236	rs10163132	A	T	4386	50249	ENSG00000166949	SMAD3		0.7393	0.729018		hsa-miR-106b-5p
	15	67125462	rs11631254	T	C	4387	50221	ENSG00000166949	SMAD3		0.74038	0.729018		hsa-miR-106b-5p
	15	67125867	rs16950635	A	G	4486	50366	ENSG00000166949	SMAD3		0.74176	0.729379		hsa-miR-106b-5p
	15	67124414	rs16950615	C	G	4486	50365	ENSG00000166949	SMAD3		0.74886	0.732833		hsa-miR-106b-5p
	15	67090949	rs12904824	A	G	4483	50291	ENSG00000166949	SMAD3		0.75448	0.73307		hsa-miR-106b-5p
	15	67088271	rs12907997	T	C	4485	50306	ENSG00000166949	SMAD3		0.75507	0.73307		hsa-miR-106b-5p
	15	67106746	rs2053294	A	G	4484	50217	ENSG00000166949	SMAD3		0.7599	0.734491		hsa-miR-106b-5p
	15	67130968	rs6494633	T	C	4382	50168	ENSG00000166949	SMAD3		0.76414	0.735112		hsa-miR-106b-5p
	15	67128342	rs1545161	A	G	4386	50243	ENSG00000166949	SMAD3		0.77932	0.74203		hsa-miR-106b-5p
	15	67082011	rs12903831	A	G	4486	50305	ENSG00000166949	SMAD3		0.79144	0.746262		hsa-miR-106b-5p
	15	67135996	rs2118610	T	C	4386	50246	ENSG00000166949	SMAD3		0.79253	0.746262		hsa-miR-106b-5p
	15	67149426	rs1866317	C	G	4486	50361	ENSG00000166949	SMAD3		0.81401	0.755711		hsa-miR-106b-5p
	15	67081773	rs6494629	T	C	4486	50307	ENSG00000166949	SMAD3		0.81607	0.756573		hsa-miR-106b-5p
	15	67150217	rs11637816	A	G	4486	50355	ENSG00000166949	SMAD3		0.82011	0.758703		hsa-miR-106b-5p
	15	67149528	rs2033785	C	G	4485	50353	ENSG00000166949	SMAD3		0.84011	0.767805		hsa-miR-106b-5p
	15	67125270	rs11071937	T	G	4387	50229	ENSG00000166949	SMAD3		0.85173	0.770827		hsa-miR-106b-5p
	15	67124107	rs4776894	T	C	4387	50207	ENSG00000166949	SMAD3		0.85912	0.770827		hsa-miR-106b-5p
	15	67156332	rs8032802	T	G	4486	50366	ENSG00000166949	SMAD3		0.85922	0.770827		hsa-miR-106b-5p
	15	67140177	rs12438366	A	G	4387	50227	ENSG00000166949	SMAD3		0.86001	0.770827		hsa-miR-106b-5p
	15	67133118	rs7178117	C	G	4387	50249	ENSG00000166949	SMAD3		0.86178	0.770827		hsa-miR-106b-5p
	15	67129739	rs2414936	A	G	4387	50249	ENSG00000166949	SMAD3		0.86375	0.770827		hsa-miR-106b-5p
	15	67155557	rs12441344	A	G	4486	50366	ENSG00000166949	SMAD3		0.86424	0.770827		hsa-miR-106b-5p
	15	67128380	rs1545160	A	G	4387	50249	ENSG00000166949	SMAD3		0.86562	0.770827		hsa-miR-106b-5p
	15	67130364	rs8025083	C	G	4387	50249	ENSG00000166949	SMAD3		0.86631	0.770827		hsa-miR-106b-5p
	15	67130998	rs6494634	T	C	4387	50249	ENSG00000166949	SMAD3		0.8668	0.770827		hsa-miR-106b-5p
	15	67130322	rs8026261	T	C	4387	50249	ENSG00000166949	SMAD3		0.867	0.770827		hsa-miR-106b-5p
	15	67128982	rs12439500	T	C	4387	50249	ENSG00000166949	SMAD3		0.86867	0.770827		hsa-miR-106b-5p
	15	67096823	rs7181878	A	G	4485	50349	ENSG00000166949	SMAD3		0.87172	0.770827		hsa-miR-106b-5p
	15	67089713	rs11634686	A	G	4486	50293	ENSG00000166949	SMAD3		0.87448	0.770827		hsa-miR-106b-5p
	15	67099401	rs2053295	A	G	4486	50364	ENSG00000166949	SMAD3		0.87497	0.770827		hsa-miR-106b-5p
	15	67132695	rs12102171	T	C	4484	50361	ENSG00000166949	SMAD3		0.87497	0.770827		hsa-miR-106b-5p
	15	67126599	rs1992215	A	G	4386	50244	ENSG00000166949	SMAD3		0.87566	0.770827		hsa-miR-106b-5p
	15	67174541	rs2278545	T	G	4483	50218	ENSG00000166949	SMAD3		0.88157	0.770984		hsa-miR-106b-5p
	15	67150048	rs11637659	A	G	4486	50357	ENSG00000166949	SMAD3		0.88462	0.770984		hsa-miR-106b-5p
	15	67089373	rs4776887	A	G	4486	50293	ENSG00000166949	SMAD3		0.88866	0.770984		hsa-miR-106b-5p
	15	67158571	rs1470004	A	G	4486	50366	ENSG00000166949	SMAD3		0.89024	0.770984		hsa-miR-106b-5p
	15	67091812	rs4776339	T	C	4486	50295	ENSG00000166949	SMAD3		0.8923	0.770984		hsa-miR-106b-5p
	15	67175947	rs17294280	A	G	3659	46997	ENSG00000166949	SMAD3		0.89329	0.770984		hsa-miR-106b-5p
	15	67137184	rs2033787	A	C	4486	50361	ENSG00000166949	SMAD3		0.89417	0.770984		hsa-miR-106b-5p
	15	67194509	rs1052488	T	C	4485	50364	ENSG00000166949	SMAD3		0.89949	0.770984		hsa-miR-106b-5p
	15	67158136	rs4776900	T	C	4486	50367	ENSG00000166949	SMAD3		0.90274	0.770984		hsa-miR-106b-5p
	15	67121499	rs7359174	A	G	4486	50355	ENSG00000166949	SMAD3		0.90353	0.770984		hsa-miR-106b-5p
	15	67172982	rs1866320	T	G	4486	50350	ENSG00000166949	SMAD3		0.90491	0.770984		hsa-miR-106b-5p
	15	67101681	rs17213990	A	G	4485	50367	ENSG00000166949	SMAD3		0.90924	0.770984		hsa-miR-106b-5p
	15	67167472	rs4776343	A	G	4387	50249	ENSG00000166949	SMAD3		0.90983	0.770984		hsa-miR-106b-5p
	15	67189665	rs2028762	T	C	4486	50344	ENSG00000166949	SMAD3		0.91603	0.771393		hsa-miR-106b-5p
	15	67154535	rs7181794	A	G	4387	50248	ENSG00000166949	SMAD3		0.91908	0.771393		hsa-miR-106b-5p
	15	67159436	rs7180244	C	G	4387	50248	ENSG00000166949	SMAD3		0.92401	0.772247		hsa-miR-106b-5p
	15	67194437	rs3743343	T	C	4486	50367	ENSG00000166949	SMAD3		0.92558	0.772247		hsa-miR-106b-5p
	15	67097074	rs9302242	A	G	4486	50365	ENSG00000166949	SMAD3		0.92637	0.772247		hsa-miR-106b-5p
	15	67125766	rs11636161	A	G	4387	50249	ENSG00000166949	SMAD3		0.92676	0.772247		hsa-miR-106b-5p
	15	67164997	rs1065080	A	G	4486	50367	ENSG00000166949	SMAD3		0.9307	0.772247		hsa-miR-106b-5p
	15	67089220	rs4776886	A	G	4486	50302	ENSG00000166949	SMAD3		0.93139	0.772247		hsa-miR-106b-5p
	15	67168288	rs17228313	A	G	4387	50248	ENSG00000166949	SMAD3		0.94301	0.772247		hsa-miR-106b-5p
	15	67086254	rs4776883	A	G	4486	50303	ENSG00000166949	SMAD3		0.9435	0.772247		hsa-miR-106b-5p
	15	67100318	rs1530061	A	G	4485	50367	ENSG00000166949	SMAD3		0.95324	0.773905		hsa-miR-106b-5p
	15	67127274	rs12442452	C	G	4387	50249	ENSG00000166949	SMAD3		0.95462	0.773905		hsa-miR-106b-5p
	15	67083206	rs12910698	T	G	4486	50300	ENSG00000166949	SMAD3		0.95708	0.773905		hsa-miR-106b-5p
	15	67127649	rs11071938	T	C	4387	50249	ENSG00000166949	SMAD3		0.9624	0.776137		hsa-miR-106b-5p
	15	67083662	rs4776881	T	C	4486	50302	ENSG00000166949	SMAD3		0.9685	0.779194		hsa-miR-106b-5p
	15	67085152	rs12324036	T	C	4486	50302	ENSG00000166949	SMAD3		0.97204	0.780732		hsa-miR-106b-5p
	15	67150258	rs17293632	T	C	4486	50358	ENSG00000166949	SMAD3		0.97716	0.783065		hsa-miR-106b-5p
	15	67087306	rs2083194	T	C	4486	50300	ENSG00000166949	SMAD3		0.98573	0.785552		hsa-miR-106b-5p
	15	67171053	rs11071939	T	C	4386	50245	ENSG00000166949	SMAD3		0.98701	0.785959		hsa-miR-106b-5p
	15	67157967	rs17228058	A	G	4486	50363	ENSG00000166949	SMAD3		0.99685	0.791649		hsa-miR-106b-5p
	15	67176997	rs1470003	C	G	3659	46989	ENSG00000166949	SMAD3		0.99783	0.791649		hsa-miR-106b-5p
	15	67087642	rs11631785	T	C	4486	50302	ENSG00000166949	SMAD3		0.99951	0.792208		hsa-miR-106b-5p
	20	46005911	rs4810482	T	C	4486	50358	ENSG00000100985	MMP9		1.55e-06	2.47433e-05		hsa-miR-146a-5p
	20	46011586	rs17576	A	G	4486	50367	ENSG00000100985	MMP9		1.99e-06	3.12784e-05		hsa-miR-146a-5p
	20	46009497	rs3918249	T	C	4486	50366	ENSG00000100985	MMP9		3.97e-06	6.14542e-05		hsa-miR-146a-5p
	20	46004472	rs13040272	T	C	4486	50367	ENSG00000100985	MMP9		7.8428e-05	0.00114466		hsa-miR-146a-5p
	20	46012320	rs3918256	A	G	3560	46918	ENSG00000100985	MMP9		0.00012301	0.00177006		hsa-miR-146a-5p
	20	46010872	rs3918253	T	C	3560	46919	ENSG00000100985	MMP9		0.0001249	0.00177229		hsa-miR-146a-5p
	20	46006406	rs8113877	T	G	4486	50367	ENSG00000100985	MMP9		0.00012771	0.00178734		hsa-miR-146a-5p
	20	46007096	rs3918241	A	T	4485	50360	ENSG00000100985	MMP9		0.0048354	0.0408274		hsa-miR-146a-5p
	20	46016700	rs3918270	A	G	4485	50361	ENSG00000100985	MMP9		0.0050108	0.0416205		hsa-miR-146a-5p
	20	46011936	rs2236416	A	G	4486	50366	ENSG00000100985	MMP9		0.0054303	0.044031		hsa-miR-146a-5p
	20	46014953	rs3918261	A	G	4486	50348	ENSG00000100985	MMP9		0.0057209	0.0456625		hsa-miR-146a-5p
	20	46011053	rs2274755	T	G	4486	50367	ENSG00000100985	MMP9		0.0058366	0.0462248		hsa-miR-146a-5p
	20	46013092	rs3787268	A	G	4484	50347	ENSG00000100985	MMP9		0.011557	0.0715593		hsa-miR-146a-5p
	20	46013767	rs2250889	C	G	4386	50248	ENSG00000100985	MMP9		0.029087	0.152394		hsa-miR-146a-5p
	20	46007015	rs3918278	A	G	3415	45289	ENSG00000100985	MMP9		0.40275	0.629438		hsa-miR-146a-5p
